# Supplementary material for: Identification of a Metastasis-Associated Gene Signature of Clear Cell Renal Cell Carcinoma
Source: Front Genet. 2021 Feb 4;11:603455. doi: 10.3389/fgene.2020.603455 (PMC7889952; doi:10.3389/fgene.2020.603455)
Supplement: Supplementary file 1 [file Table_1.XLSX]

## Sheet: 1_GSE105261_DEGs
ID	adj.P.Val	P.Value	t	B	logFC	Gene.symbol	Gene.title	Regulate	Label
ILMN_1773079	0.0435	9.05e-07	-5.95265	5.0513	-2.09767	COL3A1	collagen type III alpha 1 chain	Down	COL3A1_Down
ILMN_1771599	0.0649	8.49e-06	-5.21399	3.2154	-1.64149	PLOD2	procollagen-lysine,2-oxoglutarate 5-dioxygenase 2	Down	PLOD2_Down
ILMN_2064150	0.0719	1.79e-05	4.96645	2.5966	1.16191	PRRG2	proline rich and Gla domain 2	Up	PRRG2_Up
ILMN_2139970	0.0727	2.11e-05	-4.91289	2.4628	-1.60285	ALDH1A3	aldehyde dehydrogenase 1 family member A3	Down	ALDH1A3_Down
ILMN_1740234	0.0832	4.58e-05	4.65375	1.8168	1.7334	GSTO2	glutathione S-transferase omega 2	Up	GSTO2_Up
ILMN_1776181	0.0832	4.84e-05	-4.63522	1.7707	-1.86245	BIRC3	baculoviral IAP repeat containing 3	Down	BIRC3_Down
ILMN_1701308	0.099	6.79e-05	-4.52166	1.4889	-2.31072	COL1A1	collagen type I alpha 1 chain	Down	COL1A1_Down
ILMN_2104356	0.1166	8.73e-05	-4.43709	1.2797	-2.04314	COL1A2	collagen type I alpha 2 chain	Down	COL1A2_Down
ILMN_1798496	0.143	0.000202	4.15177	0.5793	1.45684	HOXB8	homeobox B8	Up	HOXB8_Up
ILMN_1805064	0.1489	0.000251	4.07747	0.3986	1.16177	SCARNA9	small Cajal body-specific RNA 9	Up	SCARNA9_Up
ILMN_1738116	0.1606	0.000287	-4.03076	0.2855	-1.45291	TMEM119	transmembrane protein 119	Down	TMEM119_Down
ILMN_1808824	0.165	0.000309	4.00567	0.2248	1.02103	NEBL	nebulette	Up	NEBL_Up
ILMN_1742272	0.1671	0.000324	3.98904	0.1847	1.29061	REN	renin	Up	REN_Up
ILMN_1706643	0.1671	0.00033	-3.98263	0.1693	-1.84526	COL6A3	collagen type VI alpha 3 chain	Down	COL6A3_Down
ILMN_1751439	0.1741	0.00047	3.8593	-0.1267	1.07837	EMX2	empty spiracles homeobox 2	Up	EMX2_Up
ILMN_2355831	0.1809	0.000587	-3.78174	-0.3113	-1.09638	FHL2	four and a half LIM domains 2	Down	FHL2_Down
ILMN_1672611	0.1821	0.000594	-3.77711	-0.3222	-1.24488	CDH11	cadherin 11	Down	CDH11_Down
ILMN_2336781	0.1905	0.000697	-3.72093	-0.4551	-1.39829	SOD2	superoxide dismutase 2, mitochondrial	Down	SOD2_Down
ILMN_1783909	0.1905	0.000715	-3.71213	-0.4758	-1.39792	COL6A2	collagen type VI alpha 2 chain	Down	COL6A2_Down
ILMN_2364022	0.1905	0.00078	-3.68111	-0.5488	-1.34692	SLC16A3	solute carrier family 16 member 3	Down	SLC16A3_Down
ILMN_1739496	0.2009	0.00092	-3.62227	-0.6867	-1.44557	PRRX1	paired related homeobox 1	Down	PRRX1_Down
ILMN_1756573	0.2126	0.00104	-3.57705	-0.7921	-2.0211	NDUFA4L2	NDUFA4, mitochondrial complex associated like 2	Down	NDUFA4L2_Down
ILMN_1734276	0.2157	0.00109	-3.56317	-0.8243	-1.07021	PMEPA1	prostate transmembrane protein, androgen induced 1	Down	PMEPA1_Down
ILMN_2196328	0.2168	0.0011	-3.55844	-0.8353	-1.10607	POSTN	periostin	Down	POSTN_Down
ILMN_1706505	0.2215	0.00113	-3.54882	-0.8576	-1.73947	COL5A1	collagen type V alpha 1 chain	Down	COL5A1_Down
ILMN_1738989	0.2272	0.00124	-3.51465	-0.9366	-1.32575	SYBU	syntabulin	Down	SYBU_Down
ILMN_1715508	0.2288	0.00126	-3.50805	-0.9518	-1.6291	NNMT	nicotinamide N-methyltransferase	Down	NNMT_Down
ILMN_1792679	0.2293	0.00129	-3.50208	-0.9656	-1.04022	ITGA5	integrin subunit alpha 5	Down	ITGA5_Down
ILMN_2072568	0.2319	0.00132	3.49369	-0.9849	1.66138	CLDN8	claudin 8	Up	CLDN8_Up
ILMN_1791826	0.2367	0.00143	3.46308	-1.0553	1.28715	RAB25	RAB25, member RAS oncogene family	Up	RAB25_Up
ILMN_1707727	0.2409	0.00154	-3.43622	-1.1168	-1.83827	ANGPTL4	angiopoietin like 4	Down	ANGPTL4_Down
ILMN_1793476	0.2414	0.00156	-3.43268	-1.1249	-1.11108	PRKCDBP	protein kinase C delta binding protein	Down	PRKCDBP_Down
ILMN_1751079	0.2436	0.00164	-3.41431	-1.1668	-1.05645	TAP1	transporter 1, ATP binding cassette subfamily B member	Down	TAP1_Down
ILMN_1721559	0.2436	0.00164	-3.41365	-1.1683	-1.40647	FABP6	fatty acid binding protein 6	Down	FABP6_Down
ILMN_1654109	0.2455	0.0017	-3.40043	-1.1985	-1.1643	EGFLAM	EGF like, fibronectin type III and laminin G domains	Down	EGFLAM_Down
ILMN_1750062	0.2491	0.00175	3.39103	-1.2198	1.38589	PPARGC1A	PPARG coactivator 1 alpha	Up	PPARGC1A_Up
ILMN_1674063	0.2537	0.00196	-3.3492	-1.3147	-1.05278	OAS2	2'-5'-oligoadenylate synthetase 2	Down	OAS2_Down
ILMN_1714577	0.2537	0.002	3.34204	-1.3309	1.4287	OGDHL	oxoglutarate dehydrogenase-like	Up	OGDHL_Up
ILMN_1781626	0.2563	0.0021	-3.32252	-1.3749	-1.44973	C1S	complement component 1, s subcomponent	Down	C1S_Down
ILMN_1689200	0.2563	0.00216	3.31279	-1.3968	1.20802	DHDH	dihydrodiol dehydrogenase	Up	DHDH_Up
ILMN_1745299	0.2624	0.0026	-3.24376	-1.5514	-3.29448	FABP7	fatty acid binding protein 7	Down	FABP7_Down
ILMN_1727087	0.2624	0.00262	-3.24171	-1.556	-1.0408	GJA1	gap junction protein alpha 1	Down	GJA1_Down
ILMN_1765668	0.266	0.00288	-3.20586	-1.6356	-1.91854	IL20RB	interleukin 20 receptor subunit beta	Down	IL20RB_Down
ILMN_2082865	0.266	0.00289	3.20452	-1.6386	1.07239	PLLP	plasmolipin	Up	PLLP_Up
ILMN_1727532	0.2677	0.00293	-3.1992	-1.6503	-1.00199	OLFML3	olfactomedin like 3	Down	OLFML3_Down
ILMN_1677384	0.2715	0.00299	3.1919	-1.6665	1.15281	PTGER3	prostaglandin E receptor 3	Up	PTGER3_Up
ILMN_1678842	0.2723	0.00304	-3.18517	-1.6814	-1.71965	THBS2	thrombospondin 2	Down	THBS2_Down
ILMN_1775742	0.2728	0.00326	-3.16004	-1.7368	-1.0013	RNF128	ring finger protein 128, E3 ubiquitin protein ligase	Down	RNF128_Down
ILMN_1672536	0.2728	0.00382	-3.09999	-1.8682	-1.493	FBLN1	fibulin 1	Down	FBLN1_Down
ILMN_1812073	0.2774	0.00403	3.07902	-1.9138	1.55116	ATP6V1B1	ATPase H+ transporting V1 subunit B1	Up	ATP6V1B1_Up
ILMN_1729117	0.2774	0.00405	-3.07718	-1.9178	-1.26531	COL5A2	collagen type V alpha 2 chain	Down	COL5A2_Down
ILMN_1765557	0.2889	0.00434	-3.05153	-1.9734	-1.06864	OLFML2B	olfactomedin like 2B	Down	OLFML2B_Down
ILMN_1748970	0.2982	0.0048	3.01231	-2.0578	1.02082	PRR15L	proline rich 15 like	Up	PRR15L_Up
ILMN_1676213	0.3019	0.00518	-2.98338	-2.1198	-1.12408	SRPX2	sushi repeat containing protein, X-linked 2	Down	SRPX2_Down
ILMN_1762531	0.3046	0.00552	2.95902	-2.1717	1.26289	FGF9	fibroblast growth factor 9	Up	FGF9_Up
ILMN_1739001	0.3073	0.00581	2.93874	-2.2147	1.53516	TACSTD2	tumor-associated calcium signal transducer 2	Up	TACSTD2_Up
ILMN_1722820	0.3092	0.00599	-2.92729	-2.2389	-1.04169	KDELR3	KDEL endoplasmic reticulum protein retention receptor 3	Down	KDELR3_Down
ILMN_1708391	0.3096	0.00608	-2.92136	-2.2514	-1.10503	NR1H4	nuclear receptor subfamily 1 group H member 4	Down	NR1H4_Down
ILMN_2396875	0.3229	0.0074	-2.84434	-2.4128	-1.29011	IGFBP3	insulin like growth factor binding protein 3	Down	IGFBP3_Down
ILMN_1787815	0.3304	0.00771	-2.82831	-2.446	-1.28431	TRIB3	tribbles pseudokinase 3	Down	TRIB3_Down
ILMN_2120695	0.3315	0.00777	2.82487	-2.4532	1.11434	TSPAN7	tetraspanin 7	Up	TSPAN7_Up
ILMN_2364072	0.3327	0.00802	2.81254	-2.4787	1.61414	CLCNKA	chloride voltage-gated channel Ka	Up	CLCNKA_Up
ILMN_1701114	0.3381	0.00861	-2.78431	-2.5368	-1.00607	GBP1	guanylate binding protein 1	Down	GBP1_Down
ILMN_1794370	0.3386	0.00871	-2.7795	-2.5467	-1.15647	SEMA5B	semaphorin 5B	Down	SEMA5B_Down
ILMN_1725311	0.341	0.00911	2.76667	-2.5732	1.13579	GCGR	glucagon receptor	Up	GCGR_Up
ILMN_2058782	0.3406	0.00906	-2.76395	-2.5785	-1.13673	IFI27	interferon alpha inducible protein 27	Down	IFI27_Down
ILMN_1813561	0.3512	0.01	2.72421	-2.6594	1.28466	SCIN	scinderin	Up	SCIN_Up
ILMN_2069224	0.3512	0.0102	2.7166	-2.6748	1.34186	PVALB	parvalbumin	Up	PVALB_Up
ILMN_1732151	0.3512	0.0102	-2.71543	-2.6772	-1.11632	COL6A1	collagen type VI alpha 1 chain	Down	COL6A1_Down
ILMN_1697543	0.3538	0.0104	-2.7097	-2.6888	-1.27332	SPINK13	serine peptidase inhibitor, Kazal type 13 (putative)	Down	SPINK13_Down
ILMN_1781400	0.3556	0.0105	-2.70415	-2.7	-1.14272	SLC7A2	solute carrier family 7 member 2	Down	SLC7A2_Down
ILMN_1769388	0.367	0.0116	-2.66497	-2.7786	-1.21613	GJB2	gap junction protein beta 2	Down	GJB2_Down
ILMN_1695157	0.3693	0.012	2.64927	-2.81	1.16893	CA4	carbonic anhydrase 4	Up	CA4_Up
ILMN_1751785	0.3693	0.0121	2.64567	-2.8171	1.12926	DMRT2	doublesex and mab-3 related transcription factor 2	Up	DMRT2_Up
ILMN_1719695	0.3693	0.0122	-2.64242	-2.8236	-1.17007	NFKBIZ	NFKB inhibitor zeta	Down	NFKBIZ_Down
ILMN_2163873	0.3695	0.0124	-2.63793	-2.8325	-1.04183	FNDC1	fibronectin type III domain containing 1	Down	FNDC1_Down
ILMN_1739126	0.3706	0.0125	2.63305	-2.8422	1.13016	TMEM213	transmembrane protein 213	Up	TMEM213_Up
ILMN_1792506	0.3718	0.0127	-2.62607	-2.8561	-1.09713	PLA1A	phospholipase A1 member A	Down	PLA1A_Down
ILMN_1813350	0.3741	0.0132	2.61318	-2.8816	1.12936	HSD11B2	hydroxysteroid 11-beta dehydrogenase 2	Up	HSD11B2_Up
ILMN_1785284	0.3778	0.0135	2.6027	-2.9022	1.07408	ALDH6A1	aldehyde dehydrogenase 6 family member A1	Up	ALDH6A1_Up
ILMN_1656487	0.3794	0.0137	-2.59713	-2.9132	-1.54333	FGA	fibrinogen alpha chain	Down	FGA_Down
ILMN_1810172	0.3794	0.0137	-2.59691	-2.9136	-1.26774	SFRP4	secreted frizzled related protein 4	Down	SFRP4_Down
ILMN_1791123	0.398	0.0164	2.52269	-3.0583	1.00665	TMPRSS2	transmembrane protease, serine 2	Up	TMPRSS2_Up
ILMN_1724533	0.399	0.0164	-2.5206	-3.0623	-1.04528	LY96	lymphocyte antigen 96	Down	LY96_Down
ILMN_2325337	0.4059	0.0172	-2.50282	-3.0966	-1.09758	APOL2	apolipoprotein L2	Down	APOL2_Down
ILMN_1679262	0.4114	0.0181	-2.4797	-3.1408	-1.14641	DPYSL3	dihydropyrimidinase like 3	Down	DPYSL3_Down
ILMN_1713124	0.4157	0.0189	-2.46112	-3.1762	-1.16762	AKR1C3	aldo-keto reductase family 1, member C3	Down	AKR1C3_Down
ILMN_1674386	0.4164	0.019	-2.45974	-3.1788	-1.04786	PITX1	paired like homeodomain 1	Down	PITX1_Down
ILMN_1678186	0.418	0.0194	2.45155	-3.1944	1.09359	ATP6V0A4	ATPase H+ transporting V0 subunit a4	Up	ATP6V0A4_Up
ILMN_1677198	0.418	0.0194	-2.45013	-3.1971	-1.11967	C1R	complement C1r subcomponent	Down	C1R_Down
ILMN_1780170	0.4316	0.022	-2.39832	-3.2945	-1.04832	APOD	apolipoprotein D	Down	APOD_Down
ILMN_1680339	0.4316	0.022	-2.39743	-3.2961	-1.02565	PDGFRL	platelet derived growth factor receptor like	Down	PDGFRL_Down
ILMN_1729905	0.4346	0.0227	-2.3843	-3.3206	-1.14885	GAL3ST1	galactose-3-O-sulfotransferase 1	Down	GAL3ST1_Down
ILMN_1770940	0.4439	0.0244	2.35273	-3.379	1.09499	CDH1	cadherin 1	Up	CDH1_Up
ILMN_2355168	0.4472	0.0254	-2.33555	-3.4106	-1.06675	MGST1	microsomal glutathione S-transferase 1	Down	MGST1_Down
ILMN_1725090	0.4497	0.026	-2.32617	-3.4277	-1.21964	CTHRC1	collagen triple helix repeat containing 1	Down	CTHRC1_Down
ILMN_1717793	0.4544	0.0269	-2.31065	-3.456	-1.03396	C19orf33	chromosome 19 open reading frame 33	Down	C19orf33_Down
ILMN_1713995	0.456	0.0272	2.30584	-3.4648	1.33209	SCNN1A	sodium channel epithelial 1 alpha subunit	Up	SCNN1A_Up
ILMN_2315044	0.4596	0.0281	-2.29085	-3.4919	-1.75486	FGG	fibrinogen gamma chain	Down	FGG_Down
ILMN_1685433	0.4602	0.0283	-2.28794	-3.4972	-1.20824	COL8A1	collagen type VIII alpha 1 chain	Down	COL8A1_Down
ILMN_2065773	0.4628	0.0289	-2.27955	-3.5123	-1.10614	SCG5	secretogranin V	Down	SCG5_Down
ILMN_1770922	0.4644	0.0295	-2.26953	-3.5303	-1.10587	TMEM45A	transmembrane protein 45A	Down	TMEM45A_Down
ILMN_1785732	0.4648	0.0298	-2.26516	-3.5382	-1.00608	TNFAIP6	TNF alpha induced protein 6	Down	TNFAIP6_Down
ILMN_1766675	0.4696	0.0311	-2.24709	-3.5705	-1.00152	CDH6	cadherin 6	Down	CDH6_Down
ILMN_2347145	0.4727	0.0318	-2.23675	-3.5889	-1.47437	DCN	decorin	Down	DCN_Down
ILMN_1661266	0.4819	0.0339	-2.20862	-3.6387	-1.28829	HLA-DQB1	major histocompatibility complex, class II, DQ beta 1	Down	HLA-DQB1_Down
ILMN_1715301	0.4891	0.0352	2.19104	-3.6696	1.27284	FXYD2	FXYD domain containing ion transport regulator 2	Up	FXYD2_Up
ILMN_1678049	0.4933	0.0365	-2.17548	-3.6967	-1.73264	FGB	fibrinogen beta chain	Down	FGB_Down
ILMN_1724686	0.4976	0.0377	-2.16099	-3.7219	-1.07817	CLDN1	claudin 1	Down	CLDN1_Down
ILMN_1686573	0.5035	0.0398	2.13553	-3.7658	1.50492	DEFB1	defensin beta 1	Up	DEFB1_Up
ILMN_2307903	0.5053	0.0406	-2.12687	-3.7807	-1.04222	VCAM1	vascular cell adhesion molecule 1	Down	VCAM1_Down
ILMN_1796461	0.5075	0.0414	2.11746	-3.7968	1.15055	PRSS8	protease, serine 8	Up	PRSS8_Up
ILMN_1732149	0.5083	0.0417	2.11405	-3.8026	1.03989	AQP2	aquaporin 2	Up	AQP2_Up
ILMN_1790529	0.5122	0.0432	-2.09869	-3.8287	-1.34056	LUM	lumican	Down	LUM_Down
ILMN_1803213	0.5204	0.0454	-2.07499	-3.8688	-1.11254	MXRA5	matrix remodeling associated 5	Down	MXRA5_Down

## Sheet: 2_GSE85258_DEGs
ID	adj.P.Val	P.Value	t	B	logFC	Gene.symbol	Gene.title	Regulate	Label
206377_at	0.00115	3.29e-08	-7.30129	7.8501	-1.56084	FOXF2	forkhead box F2	Down	FOXF2_Down
209810_at	0.00115	5.94e-08	-7.08579	7.37952	-5.24111	SFTPB	surfactant protein B	Down	SFTPB_Down
218835_at	0.00115	8.45e-08	-6.95803	7.09712	-6.70757	SFTPA2///SFTPA1	surfactant protein A2///surfactant protein A1	Down	SFTPA2///SFTPA1_Down
211735_x_at	0.00302	2.9e-07	-6.5149	6.09902	-4.94493	SFTPC	surfactant protein C	Down	SFTPC_Down
203757_s_at	0.00443	1.05e-06	-6.05784	5.04216	-3.42415	CEACAM6	carcinoembryonic antigen related cell adhesion molecule 6	Down	CEACAM6_Down
206754_s_at	0.00493	1.28e-06	-5.98949	4.88202	-2.18687	CYP2B7P///CYP2B6	cytochrome P450 family 2 subfamily B member 7, pseudogene///cytochrome P450 family 2 subfamily B member 6	Down	CYP2B7P///CYP2B6_Down
228979_at	0.00493	1.35e-06	-5.96942	4.83489	-3.3982	SFTA3	surfactant associated 3	Down	SFTA3_Down
210096_at	0.00548	1.7e-06	-5.88828	4.64399	-3.73595	CYP4B1	cytochrome P450 family 4 subfamily B member 1	Down	CYP4B1_Down
214199_at	0.00595	1.96e-06	-5.83927	4.52836	-3.74612	SFTPD	surfactant protein D	Down	SFTPD_Down
214135_at	0.00672	2.46e-06	-5.76003	4.34093	-2.87767	CLDN18	claudin 18	Down	CLDN18_Down
205261_at	0.0072	2.77e-06	-5.71855	4.24259	-2.3768	PGC	progastricsin	Down	PGC_Down
228782_at	0.00785	3.16e-06	-5.67226	4.13268	-2.04359	SCGB3A2	secretoglobin family 3A member 2	Down	SCGB3A2_Down
205927_s_at	0.00826	3.47e-06	-5.63875	4.05301	-2.3614	CTSE	cathepsin E	Down	CTSE_Down
205654_at	0.00897	3.94e-06	-5.59499	3.94881	-3.03091	C4BPA	complement component 4 binding protein alpha	Down	C4BPA_Down
219795_at	0.00991	4.53e-06	-5.54586	3.83168	-2.79595	SLC6A14	solute carrier family 6 member 14	Down	SLC6A14_Down
226228_at	0.01108	5.53e-06	-5.4764	3.66577	-3.49485	AQP4	aquaporin 4	Down	AQP4_Down
228504_at	0.01108	5.55e-06	-5.47526	3.66306	-2.50662	SCN7A	sodium voltage-gated channel alpha subunit 7	Down	SCN7A_Down
244056_at	0.01108	5.67e-06	-5.46728	3.64397	-2.28299	SFTA2	surfactant associated 2	Down	SFTA2_Down
230135_at	0.01126	5.97e-06	-5.44943	3.60128	-2.07981	HHIP	hedgehog interacting protein	Down	HHIP_Down
204424_s_at	0.01728	9.69e-06	-5.28031	3.19584	-2.70506	LMO3	LIM domain only 3	Down	LMO3_Down
204712_at	0.01728	1.02e-05	-5.26296	3.15414	-2.79741	WIF1	WNT inhibitory factor 1	Down	WIF1_Down
223690_at	0.01728	1.04e-05	-5.25499	3.13502	-1.12116	LTBP2	latent transforming growth factor beta binding protein 2	Down	LTBP2_Down
211024_s_at	0.01728	1.07e-05	-5.24598	3.11335	-1.9015	NKX2-1	NK2 homeobox 1	Down	NKX2-1_Down
208250_s_at	0.01728	1.07e-05	-5.24421	3.1091	-2.47715	DMBT1	deleted in malignant brain tumors 1	Down	DMBT1_Down
233947_s_at	0.01987	1.3e-05	-5.17849	2.95107	-1.40221	TBX5-AS1	TBX5 antisense RNA 1	Down	TBX5-AS1_Down
238017_at	0.01987	1.34e-05	-5.16597	2.92093	-2.23433	SDR16C5	short chain dehydrogenase/reductase family 16C, member 5	Down	SDR16C5_Down
219454_at	0.02329	1.63e-05	-5.09951	2.76092	-3.07311	EGFL6	EGF like domain multiple 6	Down	EGFL6_Down
227848_at	0.0272	2.12e-05	-5.00647	2.53675	-1.39783	PEBP4	phosphatidylethanolamine binding protein 4	Down	PEBP4_Down
223806_s_at	0.0272	2.14e-05	-5.00383	2.5304	-2.83862	NAPSA	napsin A aspartic peptidase	Down	NAPSA_Down
213519_s_at	0.03133	2.64e-05	-4.93086	2.35444	-1.17832	LAMA2	laminin subunit alpha 2	Down	LAMA2_Down
210272_at	0.03482	2.99e-05	-4.88648	2.24743	-1.24583	CYP2B7P	cytochrome P450 family 2 subfamily B member 7, pseudogene	Down	CYP2B7P_Down
226960_at	0.0355	3.16e-05	-4.86704	2.20053	-1.23249	CXCL17	C-X-C motif chemokine ligand 17	Down	CXCL17_Down
205569_at	0.0355	3.18e-05	-4.86509	2.19583	-2.71367	LAMP3	lysosomal associated membrane protein 3	Down	LAMP3_Down
219597_s_at	0.03932	3.6e-05	-4.82229	2.09262	-1.54272	DUOX1	dual oxidase 1	Down	DUOX1_Down
226997_at	0.04182	3.9e-05	-4.79375	2.02379	-1.22143	ADAMTS12	ADAM metallopeptidase with thrombospondin type 1 motif 12	Down	ADAMTS12_Down
232267_at	0.04314	4.1e-05	-4.77602	1.98105	-1.28625	ADGRD1	adhesion G protein-coupled receptor D1	Down	ADGRD1_Down
212942_s_at	0.04391	4.34e-05	-4.75663	1.9343	-1.45757	CEMIP	cell migration inducing hyaluronan binding protein	Down	CEMIP_Down
225079_at	0.04818	5.18e-05	-4.69432	1.78409	-1.4924	EMP2	epithelial membrane protein 2	Down	EMP2_Down
228708_at	0.04954	5.44e-05	-4.67731	1.74312	-1.40001	RAB27B	RAB27B, member RAS oncogene family	Down	RAB27B_Down
229554_at	0.05114	5.8e-05	-4.6547	1.68864	-1.63957	LUM	lumican	Down	LUM_Down
210081_at	0.05347	6.36e-05	-4.62242	1.6109	-1.80539	AGER	advanced glycosylation end-product specific receptor	Down	AGER_Down
238617_at	0.06107	7.82e-05	-4.54957	1.43561	-1.42405	KIF26B	kinesin family member 26B	Down	KIF26B_Down
204343_at	0.06537	8.74e-05	-4.51047	1.3416	-1.20245	ABCA3	ATP binding cassette subfamily A member 3	Down	ABCA3_Down
230867_at	0.06537	8.85e-05	-4.50602	1.3309	-1.36277	COL6A6	collagen type VI alpha 6 chain	Down	COL6A6_Down
205941_s_at	0.06932	9.76e-05	-4.47131	1.24753	-1.00415	COL10A1	collagen type X alpha 1 chain	Down	COL10A1_Down
201893_x_at	0.07182	0.000104	-4.44974	1.19576	-2.1676	DCN	decorin	Down	DCN_Down
213317_at	0.07282	0.000107	-4.43816	1.16796	-2.25287	CLIC5	chloride intracellular channel 5	Down	CLIC5_Down
204811_s_at	0.07282	0.000109	-4.43216	1.15356	-1.74517	CACNA2D2	calcium voltage-gated channel auxiliary subunit alpha2delta 2	Down	CACNA2D2_Down
219087_at	0.07823	0.000122	-4.39367	1.06129	-1.6755	ASPN	asporin	Down	ASPN_Down
228241_at	0.08757	0.000143	-4.33728	0.92625	-1.41392	AGR3	anterior gradient 3, protein disulphide isomerase family member	Down	AGR3_Down
205578_at	0.08757	0.000146	-4.32954	0.90775	-1.02906	ROR2	receptor tyrosine kinase like orphan receptor 2	Down	ROR2_Down
205700_at	0.09374	0.000158	-4.30152	0.84074	-1.91438	HSD17B6	hydroxysteroid 17-beta dehydrogenase 6	Down	HSD17B6_Down
238222_at	0.09695	0.000168	-4.27817	0.78496	-1.13243	GKN2	gastrokine 2	Down	GKN2_Down
207051_at	0.10202	0.00019	4.23451	0.6808	1.83839	SLC17A4	solute carrier family 17 member 4	Up	SLC17A4_Up
203108_at	0.10454	0.000201	-4.21573	0.63605	-2.41381	GPRC5A	G protein-coupled receptor class C group 5 member A	Down	GPRC5A_Down
229030_at	0.11322	0.00023	-4.167	0.52009	-1.66157	CAPN8	calpain 8	Down	CAPN8_Down
206742_at	0.12092	0.000254	-4.13132	0.43534	-1.09491	PIR-FIGF///FIGF	PIR-FIGF readthrough///c-fos induced growth factor	Down	PIR-FIGF///FIGF_Down
229309_at	0.128	0.000283	-4.09275	0.34388	-1.52501	ADRB1	adrenoceptor beta 1	Down	ADRB1_Down
229177_at	0.1308	0.000298	-4.07474	0.30125	-1.85813	C16orf89	chromosome 16 open reading frame 89	Down	C16orf89_Down
219580_s_at	0.1308	0.000299	-4.07332	0.29787	-2.00004	TMC5	transmembrane channel like 5	Down	TMC5_Down
215104_at	0.14339	0.000365	4.00215	0.12975	1.14936	NRIP2	nuclear receptor interacting protein 2	Up	NRIP2_Up
205819_at	0.15089	0.000407	-3.96248	0.03633	-2.09043	MARCO	macrophage receptor with collagenous structure	Down	MARCO_Down
212489_at	0.15089	0.00041	-3.95996	0.03041	-1.75961	COL5A1	collagen type V alpha 1 chain	Down	COL5A1_Down
209924_at	0.15089	0.000415	-3.95538	0.01965	-2.50269	CCL18	C-C motif chemokine ligand 18	Down	CCL18_Down
240715_at	0.15089	0.000416	-3.95469	0.01802	-1.19728	TBX5	T-box 5	Down	TBX5_Down
228501_at	0.15902	0.000457	3.92085	-0.06148	1.17661	GALNT15	polypeptide N-acetylgalactosaminyltransferase 15	Up	GALNT15_Up
209173_at	0.16049	0.000473	-3.90842	-0.09063	-1.4782	AGR2	anterior gradient 2, protein disulphide isomerase family member	Down	AGR2_Down
206367_at	0.16142	0.000478	3.90408	-0.10079	1.93794	REN	renin	Up	REN_Up
227197_at	0.16163	0.000497	-3.89033	-0.133	-1.60676	ARHGEF26	Rho guanine nucleotide exchange factor 26	Down	ARHGEF26_Down
202311_s_at	0.16163	0.000505	-3.88459	-0.14645	-1.89699	COL1A1	collagen type I alpha 1 chain	Down	COL1A1_Down
227480_at	0.16435	0.000528	-3.86845	-0.1842	-1.84114	SUSD2	sushi domain containing 2	Down	SUSD2_Down
221898_at	0.16693	0.000543	-3.85796	-0.20872	-1.57529	PDPN	podoplanin	Down	PDPN_Down
219230_at	0.16709	0.000566	-3.84279	-0.24416	-2.20451	TMEM100	transmembrane protein 100	Down	TMEM100_Down
206884_s_at	0.16709	0.00058	-3.83428	-0.26402	-1.25176	SCEL	sciellin	Down	SCEL_Down
209016_s_at	0.17373	0.000636	-3.80063	-0.34241	-1.81955	KRT7	keratin 7	Down	KRT7_Down
219434_at	0.17373	0.000653	-3.79092	-0.365	-1.2887	TREM1	triggering receptor expressed on myeloid cells 1	Down	TREM1_Down
1556421_at	0.17373	0.000671	-3.78081	-0.38849	-1.18041	C8orf34-AS1	C8orf34 antisense RNA 1	Down	C8orf34-AS1_Down
213060_s_at	0.17373	0.000694	-3.7685	-0.41708	-1.04538	CHI3L2	chitinase 3 like 2	Down	CHI3L2_Down
205725_at	0.17685	0.000734	-3.74806	-0.46448	-2.08979	SCGB1A1	secretoglobin family 1A member 1	Down	SCGB1A1_Down
214433_s_at	0.18093	0.000774	-3.72859	-0.50959	-1.08144	SELENBP1	selenium binding protein 1	Down	SELENBP1_Down
219476_at	0.18143	0.00079	-3.72125	-0.52656	-2.71022	C1orf116	chromosome 1 open reading frame 116	Down	C1orf116_Down
206651_s_at	0.18143	0.000797	-3.71806	-0.53395	-1.37886	CPB2	carboxypeptidase B2	Down	CPB2_Down
201438_at	0.18143	0.000798	-3.71777	-0.53463	-1.85084	COL6A3	collagen type VI alpha 3 chain	Down	COL6A3_Down
202994_s_at	0.18143	0.0008	-3.71653	-0.53749	-1.28929	FBLN1	fibulin 1	Down	FBLN1_Down
231859_at	0.19582	0.000915	-3.66725	-0.65117	-1.07503	C14orf132	chromosome 14 open reading frame 132	Down	C14orf132_Down
235568_at	0.19629	0.000923	-3.66421	-0.65819	-1.55805	MCEMP1	mast cell expressed membrane protein 1	Down	MCEMP1_Down
230109_at	0.19636	0.000927	3.66265	-0.66177	1.01893	PDE7B	phosphodiesterase 7B	Up	PDE7B_Up
203131_at	0.19694	0.000933	-3.66014	-0.66754	-2.01921	PDGFRA	platelet derived growth factor receptor alpha	Down	PDGFRA_Down
211597_s_at	0.2013	0.001	-3.63336	-0.7291	-1.5346	HOPX	HOP homeobox	Down	HOPX_Down
218186_at	0.20249	0.00105	-3.61744	-0.76561	-1.11887	RAB25	RAB25, member RAS oncogene family	Down	RAB25_Down
205226_at	0.20249	0.00106	-3.61459	-0.77215	-1.42942	PDGFRL	platelet derived growth factor receptor like	Down	PDGFRL_Down
219970_at	0.20385	0.00107	3.60968	-0.78339	1.60604	GIPC2	GIPC PDZ domain containing family member 2	Up	GIPC2_Up
203914_x_at	0.20385	0.00108	-3.6044	-0.79547	-1.49667	HPGD	hydroxyprostaglandin dehydrogenase 15-(NAD)	Down	HPGD_Down
210946_at	0.20414	0.0011	3.59907	-0.80768	1.14713	PLPP1	phospholipid phosphatase 1	Up	PLPP1_Up
39966_at	0.20414	0.00112	-3.59294	-0.82169	-1.33626	CSPG5	chondroitin sulfate proteoglycan 5	Down	CSPG5_Down
214927_at	0.20414	0.00112	-3.5923	-0.82316	-1.55645	ITGBL1	integrin subunit beta like 1	Down	ITGBL1_Down
231240_at	0.20414	0.00112	-3.59136	-0.82532	-1.02672	DIO2	deiodinase, iodothyronine, type II	Down	DIO2_Down
239636_at	0.20429	0.00113	3.58985	-0.82876	1.08827	MCF2L	MCF.2 cell line derived transforming sequence like	Up	MCF2L_Up
217787_s_at	0.20501	0.00115	-3.58369	-0.84285	-1.1714	GALNT2	polypeptide N-acetylgalactosaminyltransferase 2	Down	GALNT2_Down
226553_at	0.20634	0.00119	-3.57008	-0.87392	-1.27675	TMPRSS2	transmembrane protease, serine 2	Down	TMPRSS2_Down
201069_at	0.20634	0.00119	-3.56892	-0.87656	-1.47811	MMP2	matrix metallopeptidase 2	Down	MMP2_Down
219304_s_at	0.20929	0.00125	3.55178	-0.91566	1.73602	PDGFD	platelet derived growth factor D	Up	PDGFD_Up
220951_s_at	0.21967	0.00139	3.5134	-1.00292	1.74734	A1CF	APOBEC1 complementation factor	Up	A1CF_Up
205522_at	0.21975	0.00141	3.50654	-1.01848	1.02861	HOXD4	homeobox D4	Up	HOXD4_Up
217109_at	0.21975	0.00141	-3.50577	-1.02023	-1.46752	MUC4	mucin 4, cell surface associated	Down	MUC4_Down
206382_s_at	0.22078	0.00144	3.49875	-1.03613	1.15724	BDNF	brain derived neurotrophic factor	Up	BDNF_Up
205697_at	0.2209	0.00145	3.49751	-1.03893	1.67764	SCGN	secretagogin, EF-hand calcium binding protein	Up	SCGN_Up
228218_at	0.22481	0.00152	-3.4785	-1.08197	-1.0047	LSAMP	limbic system-associated membrane protein	Down	LSAMP_Down
204475_at	0.22481	0.00153	-3.47763	-1.08394	-2.36582	MMP1	matrix metallopeptidase 1	Down	MMP1_Down
205440_s_at	0.22806	0.00157	3.46629	-1.10955	1.79708	NPY1R	neuropeptide Y receptor Y1	Up	NPY1R_Up
205549_at	0.23465	0.00169	-3.43825	-1.17278	-1.09538	PCP4	Purkinje cell protein 4	Down	PCP4_Down
219869_s_at	0.24235	0.00186	-3.4041	-1.24951	-1.2734	SLC39A8	solute carrier family 39 member 8	Down	SLC39A8_Down
205043_at	0.24235	0.00186	-3.40319	-1.25156	-1.01738	CFTR	cystic fibrosis transmembrane conductance regulator	Down	CFTR_Down
219093_at	0.24637	0.00197	-3.38224	-1.29849	-1.04864	PID1	phosphotyrosine interaction domain containing 1	Down	PID1_Down
228462_at	0.2578	0.00218	-3.3439	-1.38406	-1.37006	IRX2	iroquois homeobox 2	Down	IRX2_Down
230645_at	0.25917	0.0022	3.33969	-1.39342	1.19813	FRMD3	FERM domain containing 3	Up	FRMD3_Up
202283_at	0.25917	0.00221	-3.33815	-1.39686	-1.17408	SERPINF1	serpin family F member 1	Down	SERPINF1_Down
228885_at	0.26262	0.00227	-3.32783	-1.41981	-1.67567	MAMDC2	MAM domain containing 2	Down	MAMDC2_Down
1554830_a_at	0.26617	0.00233	-3.3184	-1.44074	-1.14498	STEAP3	STEAP3 metalloreductase	Down	STEAP3_Down
238066_at	0.27066	0.0024	3.30588	-1.46852	1.46349	RBP7	retinol binding protein 7	Up	RBP7_Up
204363_at	0.27066	0.00241	-3.30573	-1.46886	-2.08429	F3	coagulation factor III, tissue factor	Down	F3_Down
211161_s_at	0.27599	0.0025	-3.29131	-1.50079	-1.52652	COL3A1	collagen type III alpha 1 chain	Down	COL3A1_Down
228875_at	0.28205	0.00268	-3.26486	-1.55921	-1.08308	FAM162B	family with sequence similarity 162 member B	Down	FAM162B_Down
204130_at	0.28205	0.00273	3.2578	-1.57476	1.05173	HSD11B2	hydroxysteroid 11-beta dehydrogenase 2	Up	HSD11B2_Up
235004_at	0.28205	0.00274	3.25666	-1.57728	1.14725	RBM24	RNA binding motif protein 24	Up	RBM24_Up
209613_s_at	0.28205	0.00277	-3.25213	-1.58724	-2.16404	ADH1B	alcohol dehydrogenase 1B (class I), beta polypeptide	Down	ADH1B_Down
225316_at	0.28221	0.0028	-3.24814	-1.59603	-1.04356	MFSD2A	major facilitator superfamily domain containing 2A	Down	MFSD2A_Down
203060_s_at	0.28343	0.00284	-3.24227	-1.60894	-1.01422	PAPSS2	3'-phosphoadenosine 5'-phosphosulfate synthase 2	Down	PAPSS2_Down
205935_at	0.28876	0.00299	-3.22261	-1.65211	-1.15669	FOXF1	forkhead box F1	Down	FOXF1_Down
228850_s_at	0.29043	0.00305	-3.21517	-1.6684	-1.15927	SLIT2	slit guidance ligand 2	Down	SLIT2_Down
204939_s_at	0.29489	0.00314	3.20329	-1.69442	1.19592	PLN	phospholamban	Up	PLN_Up
229070_at	0.29495	0.00316	-3.20186	-1.69753	-1.50632	ADTRP	androgen dependent TFPI regulating protein	Down	ADTRP_Down
213921_at	0.2961	0.00318	3.19905	-1.70367	1.22602	SST	somatostatin	Up	SST_Up
202016_at	0.33145	0.00395	-3.11496	-1.88636	-1.56312	MEST	mesoderm specific transcript	Down	MEST_Down
219747_at	0.33415	0.00407	-3.10352	-1.91105	-1.96486	NDNF	neuron derived neurotrophic factor	Down	NDNF_Down
225822_at	0.33988	0.00423	-3.08846	-1.94345	-1.08197	TMEM125	transmembrane protein 125	Down	TMEM125_Down
238865_at	0.34046	0.00429	3.0828	-1.95564	1.11523	PABPC4L	poly(A) binding protein cytoplasmic 4 like	Up	PABPC4L_Up
225846_at	0.34079	0.00439	-3.07389	-1.97475	-1.31611	ESRP1	epithelial splicing regulatory protein 1	Down	ESRP1_Down
226145_s_at	0.34079	0.00443	3.07026	-1.98254	1.87224	FRAS1	Fraser extracellular matrix complex subunit 1	Up	FRAS1_Up
202404_s_at	0.34248	0.00449	-3.06466	-1.99456	-1.09622	COL1A2	collagen type I alpha 2 chain	Down	COL1A2_Down
204124_at	0.34566	0.00456	-3.0591	-2.00646	-1.86283	SLC34A2	solute carrier family 34 member 2	Down	SLC34A2_Down
209032_s_at	0.34594	0.00457	-3.05821	-2.00838	-1.11567	CADM1	cell adhesion molecule 1	Down	CADM1_Down
207847_s_at	0.34877	0.00467	-3.04931	-2.0274	-1.1363	MUC1	mucin 1, cell surface associated	Down	MUC1_Down
237058_x_at	0.34877	0.00473	3.04486	-2.0369	2.5239	SLC6A13	solute carrier family 6 member 13	Up	SLC6A13_Up
207191_s_at	0.34924	0.00479	-3.03962	-2.0481	-1.03107	ISLR	immunoglobulin superfamily containing leucine rich repeat	Down	ISLR_Down
206963_s_at	0.34961	0.00504	3.01964	-2.09068	2.28437	NAT8B///NAT8	N-acetyltransferase 8B (putative, gene/pseudogene)///N-acetyltransferase 8 (putative)	Up	NAT8B///NAT8_Up
225645_at	0.34961	0.00511	-3.01437	-2.10188	-2.09939	EHF	ETS homologous factor	Down	EHF_Down
203788_s_at	0.34961	0.00517	-3.00936	-2.11252	-1.05912	SEMA3C	semaphorin 3C	Down	SEMA3C_Down
222321_at	0.35322	0.00541	-2.99143	-2.15055	-1.08341	AGTR2	angiotensin II receptor type 2	Down	AGTR2_Down
225721_at	0.35562	0.00549	2.98614	-2.16174	1.03609	SYNPO2	synaptopodin 2	Up	SYNPO2_Up
226695_at	0.356	0.00553	-2.98317	-2.16803	-1.27836	PRRX1	paired related homeobox 1	Down	PRRX1_Down
235301_at	0.36214	0.00582	-2.96307	-2.21044	-1.09022	KIAA1324L	KIAA1324 like	Down	KIAA1324L_Down
221204_s_at	0.37066	0.00609	-2.94481	-2.24887	-1.21826	CRTAC1	cartilage acidic protein 1	Down	CRTAC1_Down
205073_at	0.37066	0.00613	2.94191	-2.25497	1.95296	CYP2J2	cytochrome P450 family 2 subfamily J member 2	Up	CYP2J2_Up
205404_at	0.37159	0.00625	-2.93453	-2.27045	-1.12638	HSD11B1	hydroxysteroid 11-beta dehydrogenase 1	Down	HSD11B1_Down
1555778_a_at	0.37282	0.00634	-2.92863	-2.28281	-1.65067	POSTN	periostin	Down	POSTN_Down
37892_at	0.37681	0.00649	-2.91927	-2.3024	-1.70747	COL11A1	collagen type XI alpha 1 chain	Down	COL11A1_Down
203980_at	0.37888	0.00656	-2.91539	-2.31051	-1.13458	FABP4	fatty acid binding protein 4	Down	FABP4_Down
231512_at	0.38892	0.00687	-2.8969	-2.34908	-1.24448	ATP13A4-AS1	ATP13A4 antisense RNA 1	Down	ATP13A4-AS1_Down
209270_at	0.39135	0.0071	-2.88341	-2.37715	-1.27064	LAMB3	laminin subunit beta 3	Down	LAMB3_Down
206858_s_at	0.39855	0.00744	2.86454	-2.4163	1.01028	HOXC6	homeobox C6	Up	HOXC6_Up
230560_at	0.40338	0.00775	-2.84799	-2.45051	-1.49067	STXBP6	syntaxin binding protein 6	Down	STXBP6_Down
33323_r_at	0.40681	0.00789	-2.84113	-2.46465	-1.93278	SFN	stratifin	Down	SFN_Down
223278_at	0.40735	0.00797	-2.83697	-2.47323	-1.74682	GJB2	gap junction protein beta 2	Down	GJB2_Down
229800_at	0.40855	0.00806	-2.8326	-2.48222	-1.34623	DCLK1	doublecortin like kinase 1	Down	DCLK1_Down
233340_at	0.41162	0.00816	-2.82733	-2.49307	-1.51008	SPINK13	serine peptidase inhibitor, Kazal type 13 (putative)	Down	SPINK13_Down
205568_at	0.41177	0.00817	-2.8268	-2.49416	-1.36464	AQP9	aquaporin 9	Down	AQP9_Down
227870_at	0.416	0.00842	-2.81478	-2.51885	-2.00306	IGDCC4	immunoglobulin superfamily DCC subclass member 4	Down	IGDCC4_Down
210002_at	0.42038	0.00863	-2.80444	-2.54004	-1.14819	GATA6	GATA binding protein 6	Down	GATA6_Down
226777_at	0.43348	0.00927	-2.77561	-2.59888	-1.28442	ADAM12	ADAM metallopeptidase domain 12	Down	ADAM12_Down
226216_at	0.43348	0.00929	2.77467	-2.60079	1.01708	INSR	insulin receptor	Up	INSR_Up
227399_at	0.43385	0.00935	-2.77211	-2.606	-1.48072	VGLL3	vestigial like family member 3	Down	VGLL3_Down
221911_at	0.43711	0.00952	-2.76488	-2.62069	-1.08969	ETV1	ETS variant 1	Down	ETV1_Down
209596_at	0.44195	0.00997	-2.74569	-2.6596	-1.3819	MXRA5	matrix remodeling associated 5	Down	MXRA5_Down
227449_at	0.44393	0.0104	2.72994	-2.69141	1.1502	EPHA4	EPH receptor A4	Up	EPHA4_Up
1554474_a_at	0.44859	0.0107	-2.71791	-2.71564	-1.36548	MOXD1	monooxygenase DBH like 1	Down	MOXD1_Down
221796_at	0.45137	0.0108	2.71205	-2.72742	1.34059	NTRK2	neurotrophic receptor tyrosine kinase 2	Up	NTRK2_Up
218959_at	0.45615	0.011	2.70395	-2.74367	1.29359	HOXC10	homeobox C10	Up	HOXC10_Up
219954_s_at	0.45637	0.0111	2.70344	-2.74469	1.60342	GBA3	glucosylceramidase beta 3 (gene/pseudogene)	Up	GBA3_Up
1557285_at	0.46386	0.0116	-2.68475	-2.7821	-1.25906	AREG	amphiregulin	Down	AREG_Down
206157_at	0.46386	0.0116	-2.68382	-2.78396	-1.38658	PTX3	pentraxin 3	Down	PTX3_Down
204580_at	0.46386	0.0116	-2.68302	-2.78555	-1.67686	MMP12	matrix metallopeptidase 12	Down	MMP12_Down
203685_at	0.46447	0.0117	2.68095	-2.78967	1.18502	BCL2	BCL2, apoptosis regulator	Up	BCL2_Up
210387_at	0.47343	0.0124	2.65622	-2.8389	1.30548	HIST1H2BJ///HIST1H2BG	histone cluster 1, H2bj///histone cluster 1, H2bg	Up	HIST1H2BJ///HIST1H2BG_Up
208131_s_at	0.47343	0.0124	-2.6557	-2.83992	-1.18487	PTGIS	prostaglandin I2 (prostacyclin) synthase	Down	PTGIS_Down
219918_s_at	0.47343	0.0124	-2.65549	-2.84035	-1.06556	ASPM	abnormal spindle microtubule assembly	Down	ASPM_Down
202363_at	0.47891	0.0127	-2.64677	-2.85763	-1.67515	SPOCK1	sparc/osteonectin, cwcv and kazal-like domains proteoglycan (testican) 1	Down	SPOCK1_Down
218468_s_at	0.48269	0.013	-2.63447	-2.88197	-1.21685	GREM1	gremlin 1, DAN family BMP antagonist	Down	GREM1_Down
226612_at	0.48609	0.0136	2.61818	-2.91409	1.02344	UBE2QL1	ubiquitin conjugating enzyme E2 Q family like 1	Up	UBE2QL1_Up
206119_at	0.48609	0.0136	2.61665	-2.91709	1.98901	BHMT	betaine--homocysteine S-methyltransferase	Up	BHMT_Up
202890_at	0.48609	0.0137	2.6149	-2.92053	1.01733	MAP7	microtubule associated protein 7	Up	MAP7_Up
204444_at	0.48846	0.0141	-2.60223	-2.94541	-1.02222	KIF11	kinesin family member 11	Down	KIF11_Down
206697_s_at	0.48903	0.0142	-2.60052	-2.94877	-1.94779	HP	haptoglobin	Down	HP_Down
218542_at	0.49807	0.0151	-2.57358	-3.0014	-1.35232	CEP55	centrosomal protein 55	Down	CEP55_Down
205666_at	0.49851	0.0152	2.56909	-3.01015	1.33153	FMO1	flavin containing monooxygenase 1	Up	FMO1_Up
203453_at	0.49942	0.0157	-2.55803	-3.03164	-1.36937	SCNN1A	sodium channel epithelial 1 alpha subunit	Down	SCNN1A_Down
221859_at	0.49969	0.0158	-2.55421	-3.03904	-1.30633	SYT13	synaptotagmin 13	Down	SYT13_Down
237328_at	0.50003	0.0158	2.55269	-3.042	1.24776	C14orf105	chromosome 14 open reading frame 105	Up	C14orf105_Up
207317_s_at	0.50168	0.0161	2.54646	-3.05404	1.0022	CASQ2	calsequestrin 2	Up	CASQ2_Up
1555801_s_at	0.5031	0.0162	-2.54372	-3.05935	-1.01308	ZNF385B	zinc finger protein 385B	Down	ZNF385B_Down
230493_at	0.50808	0.0165	-2.53575	-3.07474	-1.00473	SHISA2	shisa family member 2	Down	SHISA2_Down
1552455_at	0.50979	0.017	2.52343	-3.09848	1.24289	PRUNE2	prune homolog 2	Up	PRUNE2_Up
206561_s_at	0.51011	0.017	-2.52247	-3.10034	-1.47946	AKR1B10	aldo-keto reductase family 1 member B10	Down	AKR1B10_Down
219277_s_at	0.51264	0.0174	2.51342	-3.11774	1.28593	OGDHL	oxoglutarate dehydrogenase-like	Up	OGDHL_Up
241694_at	0.51545	0.0177	2.50649	-3.13103	1.60755	PKHD1	polycystic kidney and hepatic disease 1 (autosomal recessive)	Up	PKHD1_Up
203889_at	0.5245	0.0185	-2.48695	-3.16837	-1.1994	SCG5	secretogranin V	Down	SCG5_Down
226388_at	0.5245	0.0185	2.4862	-3.16981	1.02504	TCEA3	transcription elongation factor A3	Up	TCEA3_Up
201291_s_at	0.52455	0.0185	-2.48586	-3.17044	-1.1287	TOP2A	topoisomerase (DNA) II alpha	Down	TOP2A_Down
221651_x_at	0.52596	0.0188	-2.48026	-3.18111	-1.46243	IGK///IGKC	immunoglobulin kappa locus///immunoglobulin kappa constant	Down	IGK///IGKC_Down
210078_s_at	0.53012	0.0191	2.47292	-3.19508	1.26607	KCNAB1	potassium voltage-gated channel subfamily A member regulatory beta subunit 1	Up	KCNAB1_Up
214669_x_at	0.53062	0.0192	-2.47084	-3.19903	-1.42307	IGKC	immunoglobulin kappa constant	Down	IGKC_Down
221886_at	0.53421	0.0201	-2.45032	-3.23789	-1.01654	DENND2A	DENN domain containing 2A	Down	DENND2A_Down
235548_at	0.53421	0.0203	-2.44629	-3.24551	-1.45054	APCDD1L	APC down-regulated 1 like	Down	APCDD1L_Down
226281_at	0.53476	0.0206	-2.44092	-3.25563	-1.04697	DNER	delta/notch like EGF repeat containing	Down	DNER_Down
204962_s_at	0.53476	0.0206	-2.44037	-3.25666	-1.03668	SLC35F6///CENPA	solute carrier family 35 member F6///centromere protein A	Down	SLC35F6///CENPA_Down
214414_x_at	0.54206	0.0221	-2.41052	-3.31267	-1.02113	HBA2///HBA1	hemoglobin subunit alpha 2///hemoglobin subunit alpha 1	Down	HBA2///HBA1_Down
203929_s_at	0.54265	0.0225	2.40184	-3.32888	1.10637	MAPT	microtubule associated protein tau	Up	MAPT_Up
213285_at	0.54265	0.0227	-2.39891	-3.33434	-1.15752	TMEM30B	transmembrane protein 30B	Down	TMEM30B_Down
223503_at	0.54288	0.0229	-2.39421	-3.34309	-1.08536	TMEM163	transmembrane protein 163	Down	TMEM163_Down
227929_at	0.54497	0.0233	2.38638	-3.35764	1.26275	LIN7A	lin-7 homolog A, crumbs cell polarity complex component	Up	LIN7A_Up
221031_s_at	0.54635	0.0237	2.37902	-3.3713	1.16688	APOLD1	apolipoprotein L domain containing 1	Up	APOLD1_Up
223784_at	0.54693	0.0239	2.37628	-3.37638	2.00555	TMEM27	transmembrane protein 27	Up	TMEM27_Up
209773_s_at	0.54769	0.024	-2.3732	-3.38207	-1.18952	RRM2	ribonucleotide reductase regulatory subunit M2	Down	RRM2_Down
1552390_a_at	0.55189	0.0246	2.36214	-3.4025	1.05704	ERICH5	glutamate rich 5	Up	ERICH5_Up
207850_at	0.55225	0.0248	-2.36032	-3.40587	-1.00986	CXCL3	C-X-C motif chemokine ligand 3	Down	CXCL3_Down
205478_at	0.55477	0.0251	-2.35461	-3.41639	-1.01186	PPP1R1A	protein phosphatase 1 regulatory inhibitor subunit 1A	Down	PPP1R1A_Down
222608_s_at	0.55567	0.0253	-2.35136	-3.42235	-1.45731	ANLN	anillin actin binding protein	Down	ANLN_Down
219836_at	0.55689	0.0256	-2.3457	-3.43276	-1.13825	ZBED2	zinc finger BED-type containing 2	Down	ZBED2_Down
211652_s_at	0.55935	0.026	-2.33828	-3.44637	-1.42726	LBP	lipopolysaccharide binding protein	Down	LBP_Down
229147_at	0.55935	0.0261	2.33722	-3.4483	1.21343	RASSF6	Ras association domain family member 6	Up	RASSF6_Up
205286_at	0.55935	0.0261	-2.33643	-3.44975	-1.14967	TFAP2C	transcription factor AP-2 gamma	Down	TFAP2C_Down
203355_s_at	0.56009	0.0265	-2.33036	-3.46086	-1.1306	PSD3	pleckstrin and Sec7 domain containing 3	Down	PSD3_Down
212592_at	0.56009	0.0269	-2.32294	-3.47442	-1.68514	JCHAIN	joining chain of multimeric IgA and IgM	Down	JCHAIN_Down
225681_at	0.56009	0.0269	-2.32275	-3.47476	-1.17132	CTHRC1	collagen triple helix repeat containing 1	Down	CTHRC1_Down
214038_at	0.56009	0.027	-2.32144	-3.47714	-1.04161	CCL8	C-C motif chemokine ligand 8	Down	CCL8_Down
209343_at	0.56258	0.0279	2.30807	-3.50147	1.00588	EFHD1	EF-hand domain family member D1	Up	EFHD1_Up
222890_at	0.56358	0.0281	-2.30342	-3.50992	-1.21317	CCDC113	coiled-coil domain containing 113	Down	CCDC113_Down
206030_at	0.56395	0.0282	2.30201	-3.51247	1.35189	ASPA	aspartoacylase	Up	ASPA_Up
215446_s_at	0.56769	0.0288	-2.2937	-3.52752	-1.26379	LOX	lysyl oxidase	Down	LOX_Down
205978_at	0.56769	0.0288	2.29363	-3.52765	1.08383	KL	klotho	Up	KL_Up
205433_at	0.57016	0.0298	-2.27842	-3.55508	-1.27349	BCHE	butyrylcholinesterase	Down	BCHE_Down
228988_at	0.57016	0.03	2.27527	-3.56075	1.26729	ZNF711	zinc finger protein 711	Up	ZNF711_Up
216401_x_at	0.57016	0.0301	-2.27396	-3.56312	-1.20885	MLIP	muscular LMNA-interacting protein	Down	MLIP_Down
209642_at	0.57016	0.0301	-2.27357	-3.56382	-1.07806	BUB1	BUB1 mitotic checkpoint serine/threonine kinase	Down	BUB1_Down
205769_at	0.57164	0.0304	2.26971	-3.57075	1.49232	SLC27A2	solute carrier family 27 member 2	Up	SLC27A2_Up
208470_s_at	0.57253	0.0308	-2.26295	-3.58286	-1.88313	HPR///HP	haptoglobin-related protein///haptoglobin	Down	HPR///HP_Down
207298_at	0.57253	0.0313	2.25644	-3.59453	2.47302	SLC17A3	solute carrier family 17 member 3	Up	SLC17A3_Up
217022_s_at	0.57253	0.032	-2.24573	-3.61364	-1.73139	IGHA2///IGHA1///IGH	immunoglobulin heavy constant alpha 2 (A2m marker)///immunoglobulin heavy constant alpha 1///immunoglobulin heavy locus	Down	IGHA2///IGHA1///IGH_Down
202998_s_at	0.57253	0.0321	-2.2441	-3.61656	-1.00858	LOXL2	lysyl oxidase like 2	Down	LOXL2_Down
202267_at	0.57767	0.0333	-2.22837	-3.64451	-1.21253	LAMC2	laminin subunit gamma 2	Down	LAMC2_Down
205799_s_at	0.58046	0.0337	2.22251	-3.65489	2.13564	SLC3A1	solute carrier family 3 member 1	Up	SLC3A1_Up
227180_at	0.58083	0.0338	2.22177	-3.65619	1.30427	ELOVL7	ELOVL fatty acid elongase 7	Up	ELOVL7_Up
233059_at	0.58083	0.0338	2.22149	-3.65669	1.25362	KCNJ3	potassium voltage-gated channel subfamily J member 3	Up	KCNJ3_Up
206893_at	0.5815	0.034	2.21901	-3.66107	1.07891	SALL1	spalt like transcription factor 1	Up	SALL1_Up
205380_at	0.5815	0.034	2.21877	-3.6615	1.97741	PDZK1	PDZ domain containing 1	Up	PDZK1_Up
205363_at	0.58262	0.0342	2.21572	-3.6669	2.06767	BBOX1	gamma-butyrobetaine hydroxylase 1	Up	BBOX1_Up
225242_s_at	0.58262	0.0342	-2.2157	-3.66693	-1.16401	CCDC80	coiled-coil domain containing 80	Down	CCDC80_Down
211430_s_at	0.58262	0.0343	-2.21455	-3.66896	-1.69419	MIR8071-2///MIR8071-1///IGHV4-31///IGHM///IGHG2///IGHG1	microRNA 8071-2///microRNA 8071-1///immunoglobulin heavy variable 4-31///immunoglobulin heavy constant mu///immunoglobulin heavy constant gamma 2 (G2m marker)///immunoglobulin heavy constant gamma 1 (G1m marker)	Down	MIR8071-2///MIR8071-1///IGHV4-31///IGHM///IGHG2///IGHG1_Down
204748_at	0.58529	0.0349	-2.20707	-3.68215	-1.35813	PTGS2	prostaglandin-endoperoxide synthase 2	Down	PTGS2_Down
205207_at	0.58646	0.0353	-2.20187	-3.69129	-1.12103	IL6	interleukin 6	Down	IL6_Down
202391_at	0.59224	0.037	-2.17983	-3.7299	-1.10124	BASP1	brain abundant membrane attached signal protein 1	Down	BASP1_Down
208383_s_at	0.59436	0.0375	2.17347	-3.741	1.48556	PCK1	phosphoenolpyruvate carboxykinase 1	Up	PCK1_Up
203946_s_at	0.59436	0.0376	-2.17204	-3.74349	-1.64409	ARG2	arginase 2	Down	ARG2_Down
214677_x_at	0.59436	0.0377	-2.17195	-3.74366	-1.59152	IGLC1	immunoglobulin lambda constant 1	Down	IGLC1_Down
223484_at	0.60612	0.043	-2.11007	-3.85031	-1.1379	C15orf48	chromosome 15 open reading frame 48	Down	C15orf48_Down
219612_s_at	0.60744	0.0435	-2.10534	-3.85838	-2.65281	FGG	fibrinogen gamma chain	Down	FGG_Down
205990_s_at	0.60744	0.044	-2.10019	-3.86713	-1.13984	WNT5A	Wnt family member 5A	Down	WNT5A_Down
229229_at	0.61468	0.0462	2.07708	-3.90627	1.32864	AGXT2	alanine--glyoxylate aminotransferase 2	Up	AGXT2_Up
204933_s_at	0.61536	0.0465	2.07369	-3.91197	1.24802	TNFRSF11B	TNF receptor superfamily member 11b	Up	TNFRSF11B_Up
216733_s_at	0.61536	0.0467	2.07224	-3.91443	1.19952	GATM	glycine amidinotransferase	Up	GATM_Up
209070_s_at	0.61676	0.0469	2.07003	-3.91814	1.05567	RGS5	regulator of G-protein signaling 5	Up	RGS5_Up
202376_at	0.61732	0.0473	-2.06595	-3.925	-1.10432	SERPINA3	serpin family A member 3	Down	SERPINA3_Down
209309_at	0.61913	0.0478	2.0607	-3.93381	1.18133	AZGP1	alpha-2-glycoprotein 1, zinc-binding	Up	AZGP1_Up
221019_s_at	0.62251	0.0487	-2.05231	-3.94785	-1.35705	COLEC12	collectin subfamily member 12	Down	COLEC12_Down
226834_at	0.62251	0.0488	-2.051	-3.95004	-1.28086	CLMP	CXADR like membrane protein	Down	CLMP_Down
232271_at	0.62286	0.049	2.04964	-3.95232	1.32152	HNF4G	hepatocyte nuclear factor 4 gamma	Up	HNF4G_Up

## Sheet: shared_DEGs
Gene	Regulate	Gene title
REN	up	renin
OGDHL	up	oxoglutarate dehydrogenase-like
HSD11B2	down	hydroxysteroid 11-beta dehydrogenase 2
COL3A1	down	collagen type III alpha 1 chain
COL1A1	down	collagen type I alpha 1 chain
COL1A2	down	collagen type I alpha 2 chain
COL6A3	down	collagen type VI alpha 3 chain
PRRX1	down	paired related homeobox 1
POSTN	down	periostin
COL5A1	down	collagen type V alpha 1 chain
FBLN1	down	fibulin 1
SPINK13	down	serine peptidase inhibitor, Kazal type 13 (putative)
GJB2	down	gap junction protein beta 2
PDGFRL	down	platelet derived growth factor receptor like
CTHRC1	down	collagen triple helix repeat containing 1
FGG	down	fibrinogen gamma chain
SCG5	down	secretogranin V
DCN	down	decorin
LUM	down	lumican
MXRA5	down	matrix remodeling associated 5
