# Supplementary material for: Identification of a Metastasis-Associated Gene Signature of Clear Cell Renal Cell Carcinoma
Source: Front Genet. 2021 Feb 4;11:603455. doi: 10.3389/fgene.2020.603455 (PMC7889952; doi:10.3389/fgene.2020.603455)
Supplement: Supplementary file 2 [file Table_2.XLSX]

## Sheet: G1_GSE105261_DEGs_PPI
#node1	node2	node1_string_internal_id	node2_string_internal_id	node1_external_id	node2_external_id	neighborhood_on_chromosome	gene_fusion	phylogenetic_cooccurrence	homology	coexpression	experimentally_determined_interaction	database_annotated	automated_textmining	combined_score
FGG	FGB	4440740	4438190	9606.ENSP00000336829	9606.ENSP00000306099	0	0	0	0.803	0.992	0.962	0.9	0.938	0.999
FGG	FGA	4440740	4438214	9606.ENSP00000336829	9606.ENSP00000306361	0	0	0	0.764	0.993	0.966	0.9	0.94	0.999
FGA	FGB	4438214	4438190	9606.ENSP00000306361	9606.ENSP00000306099	0	0	0	0.744	0.992	0.961	0.9	0.955	0.999
COL1A2	COL1A1	4437383	4433346	9606.ENSP00000297268	9606.ENSP00000225964	0	0	0.443	0.958	0.991	0.454	0.9	0.948	0.999
C1R	C1S	4449877	4447198	9606.ENSP00000438615	9606.ENSP00000385035	0	0	0	0.879	0.874	0.87	0.9	0.958	0.998
ATP6V0A4	ATP6V1B1	4438387	4433629	9606.ENSP00000308122	9606.ENSP00000234396	0.111	0	0	0	0.27	0.622	0.9	0.925	0.997
COL5A2	COL1A2	4444466	4437383	9606.ENSP00000364000	9606.ENSP00000297268	0	0	0.446	0.936	0.965	0.109	0.9	0.745	0.996
COL6A1	COL6A2	4442622	4437672	9606.ENSP00000355180	9606.ENSP00000300527	0	0	0	0.828	0.965	0	0.9	0.942	0.996
COL1A2	LUM	4437383	4435725	9606.ENSP00000297268	9606.ENSP00000266718	0	0	0	0	0.875	0.405	0.9	0.515	0.995
COL3A1	COL1A2	4438049	4437383	9606.ENSP00000304408	9606.ENSP00000297268	0	0	0.44	0.93	0.946	0.109	0.9	0.859	0.995
COL5A2	COL1A1	4444466	4433346	9606.ENSP00000364000	9606.ENSP00000225964	0	0	0.444	0.949	0.945	0	0.9	0.76	0.994
COL3A1	COL1A1	4438049	4433346	9606.ENSP00000304408	9606.ENSP00000225964	0	0	0.439	0.951	0.944	0	0.9	0.901	0.994
COL6A1	COL1A1	4442622	4433346	9606.ENSP00000355180	9606.ENSP00000225964	0	0	0	0.596	0.923	0	0.9	0.693	0.994
COL5A2	COL3A1	4444466	4438049	9606.ENSP00000364000	9606.ENSP00000304408	0	0	0.444	0.931	0.933	0	0.9	0.807	0.993
COL5A1	COL6A2	4443819	4437672	9606.ENSP00000360882	9606.ENSP00000300527	0	0	0	0.624	0.84	0.361	0.9	0.675	0.991
COL6A1	COL3A1	4442622	4438049	9606.ENSP00000355180	9606.ENSP00000304408	0	0	0	0.602	0.892	0	0.9	0.711	0.991
COL6A1	COL6A3	4442622	4437161	9606.ENSP00000355180	9606.ENSP00000295550	0	0	0	0.66	0.862	0	0.9	0.928	0.99
COL6A2	COL6A3	4437672	4437161	9606.ENSP00000300527	9606.ENSP00000295550	0	0	0	0.657	0.851	0	0.9	0.936	0.989
COL6A2	COL1A1	4437672	4433346	9606.ENSP00000300527	9606.ENSP00000225964	0	0	0	0.602	0.868	0	0.9	0.614	0.989
COL6A1	COL1A2	4442622	4437383	9606.ENSP00000355180	9606.ENSP00000297268	0	0	0	0.581	0.865	0	0.9	0.661	0.989
COL5A1	COL6A1	4443819	4442622	9606.ENSP00000360882	9606.ENSP00000355180	0	0	0	0.606	0.77	0.361	0.9	0.711	0.988
COL1A2	COL6A3	4437383	4437161	9606.ENSP00000297268	9606.ENSP00000295550	0	0	0	0.563	0.839	0	0.9	0.677	0.988
COL5A1	COL1A1	4443819	4433346	9606.ENSP00000360882	9606.ENSP00000225964	0	0	0.42	0.85	0.772	0.361	0.9	0.774	0.986
COL5A1	COL1A2	4443819	4437383	9606.ENSP00000360882	9606.ENSP00000297268	0	0	0.426	0.84	0.726	0.406	0.9	0.715	0.985
COL3A1	COL6A3	4438049	4437161	9606.ENSP00000304408	9606.ENSP00000295550	0	0	0	0.571	0.802	0	0.9	0.72	0.985
COL6A3	COL1A1	4437161	4433346	9606.ENSP00000295550	9606.ENSP00000225964	0	0	0	0.574	0.77	0	0.9	0.677	0.982
COL3A1	LUM	4438049	4435725	9606.ENSP00000304408	9606.ENSP00000266718	0	0	0	0	0.834	0.082	0.72	0.547	0.978
COL5A1	COL6A3	4443819	4437161	9606.ENSP00000360882	9606.ENSP00000295550	0	0	0	0.561	0.492	0.361	0.9	0.653	0.974
COL1A2	DCN	4437383	4432629	9606.ENSP00000297268	9606.ENSP00000052754	0	0	0	0	0.91	0.405	0	0.556	0.974
GBP1	OAS2	4443543	4441243	9606.ENSP00000359504	9606.ENSP00000342278	0	0	0	0	0.397	0	0.9	0.588	0.973
NR1H4	FABP6	4450225	4446212	9606.ENSP00000447149	9606.ENSP00000377549	0	0	0	0	0.065	0.064	0.9	0.737	0.973
COL5A2	COL5A1	4444466	4443819	9606.ENSP00000364000	9606.ENSP00000360882	0	0	0.421	0.838	0.674	0	0.9	0.823	0.972
COL6A2	COL1A2	4437672	4437383	9606.ENSP00000300527	9606.ENSP00000297268	0	0	0	0.581	0.623	0	0.9	0.644	0.971
COL5A2	COL6A3	4444466	4437161	9606.ENSP00000364000	9606.ENSP00000295550	0	0	0	0.561	0.597	0	0.9	0.727	0.971
COL5A1	COL3A1	4443819	4438049	9606.ENSP00000360882	9606.ENSP00000304408	0	0	0.401	0.841	0.642	0	0.9	0.803	0.969
COL3A1	COL6A2	4438049	4437672	9606.ENSP00000304408	9606.ENSP00000300527	0	0	0	0.597	0.602	0	0.9	0.668	0.969
LUM	COL1A1	4435725	4433346	9606.ENSP00000266718	9606.ENSP00000225964	0	0	0	0	0.764	0.082	0.72	0.535	0.968
COL1A1	DCN	4433346	4432629	9606.ENSP00000225964	9606.ENSP00000052754	0	0	0	0	0.868	0.405	0	0.61	0.966
IFI27	OAS2	4451772	4441243	9606.ENSP00000483430	9606.ENSP00000342278	0	0	0	0	0.117	0	0.9	0.63	0.964
COL5A2	PLOD2	4444466	4436514	9606.ENSP00000364000	9606.ENSP00000282903	0	0	0	0	0.179	0.17	0.9	0.519	0.962
PLOD2	COL1A1	4436514	4433346	9606.ENSP00000282903	9606.ENSP00000225964	0	0	0	0	0.145	0.17	0.9	0.53	0.962
COL5A2	COL6A1	4444466	4442622	9606.ENSP00000364000	9606.ENSP00000355180	0	0	0	0.591	0.519	0	0.9	0.643	0.962
COL6A1	DCN	4442622	4432629	9606.ENSP00000355180	9606.ENSP00000052754	0	0	0	0	0.832	0.405	0.36	0.453	0.96
COL1A2	PLOD2	4437383	4436514	9606.ENSP00000297268	9606.ENSP00000282903	0	0	0	0	0.117	0.093	0.9	0.564	0.96
COL5A1	PLOD2	4443819	4436514	9606.ENSP00000360882	9606.ENSP00000282903	0	0	0	0	0.157	0.17	0.9	0.442	0.955
ANGPTL4	PPARGC1A	4437761	4435507	9606.ENSP00000301455	9606.ENSP00000264867	0	0	0	0	0	0	0.9	0.557	0.953
NNMT	FHL2	4449990	4447410	9606.ENSP00000441434	9606.ENSP00000386665	0	0	0	0	0.951	0	0	0	0.951
COL5A2	COL6A2	4444466	4437672	9606.ENSP00000364000	9606.ENSP00000300527	0	0	0	0.592	0.369	0	0.9	0.614	0.95
COL6A3	COL8A1	4437161	4434820	9606.ENSP00000295550	9606.ENSP00000261037	0	0	0	0.651	0.401	0	0.9	0.563	0.949
COL3A1	PLOD2	4438049	4436514	9606.ENSP00000304408	9606.ENSP00000282903	0	0	0	0	0.115	0.17	0.9	0.334	0.944
LUM	DCN	4435725	4432629	9606.ENSP00000266718	9606.ENSP00000052754	0	0	0.445	0.736	0.914	0	0	0.894	0.941
COL6A1	COL8A1	4442622	4434820	9606.ENSP00000355180	9606.ENSP00000261037	0	0	0	0.639	0.247	0	0.9	0.577	0.937
COL1A2	COL8A1	4437383	4434820	9606.ENSP00000297268	9606.ENSP00000261037	0	0	0.444	0.69	0.202	0	0.9	0.43	0.936
FGG	ITGA5	4440740	4437011	9606.ENSP00000336829	9606.ENSP00000293379	0	0	0	0	0	0.369	0.9	0.073	0.936
COL8A1	COL1A1	4434820	4433346	9606.ENSP00000261037	9606.ENSP00000225964	0	0	0.433	0.708	0.16	0	0.9	0.482	0.933
COL5A1	COL8A1	4443819	4434820	9606.ENSP00000360882	9606.ENSP00000261037	0	0	0.416	0.73	0.165	0	0.9	0.577	0.933
COL5A2	COL8A1	4444466	4434820	9606.ENSP00000364000	9606.ENSP00000261037	0	0	0.44	0.712	0.145	0	0.9	0.557	0.933
COL5A2	LUM	4444466	4435725	9606.ENSP00000364000	9606.ENSP00000266718	0	0	0	0	0.613	0.082	0.72	0.399	0.932
COL3A1	COL8A1	4438049	4434820	9606.ENSP00000304408	9606.ENSP00000261037	0	0	0.437	0.71	0.141	0	0.9	0.489	0.931
COL6A1	PLOD2	4442622	4436514	9606.ENSP00000355180	9606.ENSP00000282903	0	0	0	0	0.107	0.093	0.9	0.223	0.928
COL3A1	DCN	4438049	4432629	9606.ENSP00000304408	9606.ENSP00000052754	0	0	0	0	0.826	0.082	0	0.571	0.925
GBP1	VCAM1	4443543	4437090	9606.ENSP00000359504	9606.ENSP00000294728	0	0	0	0	0.167	0	0.9	0.164	0.924
HLA-DQB1	VCAM1	4444478	4437090	9606.ENSP00000364080	9606.ENSP00000294728	0	0	0	0	0.097	0	0.9	0.186	0.92
PLOD2	COL8A1	4436514	4434820	9606.ENSP00000282903	9606.ENSP00000261037	0	0	0	0	0.104	0	0.9	0.168	0.919
COL6A2	COL8A1	4437672	4434820	9606.ENSP00000300527	9606.ENSP00000261037	0	0	0	0.659	0.084	0	0.9	0.455	0.918
HLA-DQB1	OAS2	4444478	4441243	9606.ENSP00000364080	9606.ENSP00000342278	0	0	0	0	0.085	0	0.9	0.184	0.918
COL6A2	PLOD2	4437672	4436514	9606.ENSP00000300527	9606.ENSP00000282903	0	0	0	0	0.095	0.093	0.9	0.108	0.917
COL6A3	PLOD2	4437161	4436514	9606.ENSP00000295550	9606.ENSP00000282903	0	0	0	0	0.096	0.093	0.9	0.112	0.917
CDH11	CDH1	4435829	4434944	9606.ENSP00000268603	9606.ENSP00000261769	0	0	0	0.785	0	0	0.9	0.651	0.913
IGFBP3	FGA	4445494	4438214	9606.ENSP00000370473	9606.ENSP00000306361	0	0	0	0	0.098	0	0.9	0.114	0.913
IGFBP3	FGG	4445494	4440740	9606.ENSP00000370473	9606.ENSP00000336829	0	0	0	0	0.137	0	0.9	0.079	0.913
HLA-DQB1	GBP1	4444478	4443543	9606.ENSP00000364080	9606.ENSP00000359504	0	0	0	0	0.064	0	0.9	0.13	0.911
CLDN8	CLDN1	4446957	4437159	9606.ENSP00000382783	9606.ENSP00000295522	0	0	0	0.906	0.063	0	0.9	0.8	0.909
LY96	BIRC3	4436604	4435265	9606.ENSP00000284818	9606.ENSP00000263464	0	0	0	0	0.088	0	0.9	0.083	0.909
CDH6	CDH1	4435549	4434944	9606.ENSP00000265071	9606.ENSP00000261769	0	0	0	0.802	0	0	0.9	0.516	0.909
CDH11	CDH6	4435829	4435549	9606.ENSP00000268603	9606.ENSP00000265071	0	0	0	0.959	0.097	0	0.9	0.675	0.908
POSTN	COL3A1	4445267	4438049	9606.ENSP00000369071	9606.ENSP00000304408	0	0	0	0	0.798	0	0	0.561	0.907
FGB	ITGA5	4438190	4437011	9606.ENSP00000306099	9606.ENSP00000293379	0	0	0	0	0	0	0.9	0.104	0.906
SEMA5B	THBS2	4447616	4442741	9606.ENSP00000389588	9606.ENSP00000355751	0	0	0	0.551	0.064	0	0.9	0.116	0.905
OAS2	VCAM1	4441243	4437090	9606.ENSP00000342278	9606.ENSP00000294728	0	0	0	0	0	0	0.9	0.069	0.902
FGA	ITGA5	4438214	4437011	9606.ENSP00000306361	9606.ENSP00000293379	0	0	0	0	0	0	0.9	0.064	0.902
FGB	LY96	4438190	4436604	9606.ENSP00000306099	9606.ENSP00000284818	0	0	0	0	0.055	0	0.9	0.041	0.901
FGG	LY96	4440740	4436604	9606.ENSP00000336829	9606.ENSP00000284818	0	0	0	0	0.055	0	0.9	0	0.901
FGA	LY96	4438214	4436604	9606.ENSP00000306361	9606.ENSP00000284818	0	0	0	0	0.055	0	0.9	0	0.901
COL5A1	LUM	4443819	4435725	9606.ENSP00000360882	9606.ENSP00000266718	0	0	0	0	0.379	0.082	0.72	0.449	0.9
POSTN	DCN	4445267	4432629	9606.ENSP00000369071	9606.ENSP00000052754	0	0	0	0	0.64	0	0	0.726	0.897
POSTN	COL1A2	4445267	4437383	9606.ENSP00000369071	9606.ENSP00000297268	0	0	0	0	0.737	0	0	0.534	0.872
POSTN	COL5A2	4445267	4444466	9606.ENSP00000369071	9606.ENSP00000364000	0	0	0	0	0.768	0	0	0.471	0.872
POSTN	COL1A1	4445267	4433346	9606.ENSP00000369071	9606.ENSP00000225964	0	0	0	0	0.663	0	0	0.613	0.864
AKR1C3	DHDH	4445414	4433152	9606.ENSP00000369927	9606.ENSP00000221403	0.06	0	0	0	0.111	0	0	0.848	0.862
NR1H4	PPARGC1A	4450225	4435507	9606.ENSP00000447149	9606.ENSP00000264867	0	0	0	0	0.069	0.592	0	0.66	0.859
ITGA5	COL1A1	4437011	4433346	9606.ENSP00000293379	9606.ENSP00000225964	0	0	0	0	0.12	0.379	0.6	0.429	0.858
COL6A3	DCN	4437161	4432629	9606.ENSP00000295550	9606.ENSP00000052754	0	0	0	0	0.577	0.082	0.36	0.45	0.845
COL3A1	CDH11	4438049	4435829	9606.ENSP00000304408	9606.ENSP00000268603	0	0	0	0	0.782	0	0	0.285	0.837
THBS2	COL1A2	4442741	4437383	9606.ENSP00000355751	9606.ENSP00000297268	0	0	0	0	0.676	0.064	0	0.443	0.816
LUM	COL8A1	4435725	4434820	9606.ENSP00000266718	9606.ENSP00000261037	0	0	0	0	0.181	0	0.72	0.228	0.807
COL6A3	LUM	4437161	4435725	9606.ENSP00000295550	9606.ENSP00000266718	0	0	0	0	0.585	0.082	0	0.498	0.792
POSTN	LUM	4445267	4435725	9606.ENSP00000369071	9606.ENSP00000266718	0	0	0	0	0.594	0	0	0.511	0.792
POSTN	CDH11	4445267	4435829	9606.ENSP00000369071	9606.ENSP00000268603	0	0	0	0	0.617	0	0	0.456	0.783
TACSTD2	CLDN1	4443701	4437159	9606.ENSP00000360269	9606.ENSP00000295522	0	0	0	0	0.379	0.294	0	0.529	0.775
POSTN	COL6A3	4445267	4437161	9606.ENSP00000369071	9606.ENSP00000295550	0	0	0	0	0.587	0	0	0.472	0.773
COL1A2	CDH11	4437383	4435829	9606.ENSP00000297268	9606.ENSP00000268603	0	0	0	0	0.686	0	0	0.297	0.77
CLDN1	CDH1	4437159	4434944	9606.ENSP00000295522	9606.ENSP00000261769	0	0	0	0	0.171	0	0	0.721	0.759
COL6A2	ITGA5	4437672	4437011	9606.ENSP00000300527	9606.ENSP00000293379	0	0	0	0	0.182	0	0.6	0.281	0.744
COL5A2	CDH11	4444466	4435829	9606.ENSP00000364000	9606.ENSP00000268603	0	0	0	0	0.627	0	0	0.326	0.738
THBS2	ITGA5	4442741	4437011	9606.ENSP00000355751	9606.ENSP00000293379	0	0	0	0	0.089	0.17	0.6	0.23	0.736
COL1A2	ITGA5	4437383	4437011	9606.ENSP00000297268	9606.ENSP00000293379	0	0	0	0	0.098	0	0.6	0.314	0.73
COL6A1	ITGA5	4442622	4437011	9606.ENSP00000355180	9606.ENSP00000293379	0	0	0	0	0.104	0	0.6	0.302	0.728
SCNN1A	PRSS8	4442340	4439305	9606.ENSP00000353292	9606.ENSP00000319730	0	0	0	0	0.234	0	0	0.645	0.717
THBS2	LUM	4442741	4435725	9606.ENSP00000355751	9606.ENSP00000266718	0	0	0	0	0.548	0	0	0.398	0.716
CDH11	COL1A1	4435829	4433346	9606.ENSP00000268603	9606.ENSP00000225964	0	0	0	0	0.535	0	0	0.407	0.712
TMEM119	OLFML3	4446077	4439512	9606.ENSP00000376553	9606.ENSP00000322273	0	0	0	0	0.13	0	0	0.681	0.71
COL6A3	ITGA5	4437161	4437011	9606.ENSP00000295550	9606.ENSP00000293379	0	0	0	0	0.095	0	0.6	0.261	0.709
NR1H4	FGA	4450225	4438214	9606.ENSP00000447149	9606.ENSP00000306361	0	0	0	0	0.643	0.05	0	0.207	0.707
MGST1	ALDH1A3	4446521	4440342	9606.ENSP00000379512	9606.ENSP00000332256	0	0	0	0	0.061	0	0.65	0.168	0.702
COL5A1	DCN	4443819	4432629	9606.ENSP00000360882	9606.ENSP00000052754	0	0	0	0	0.204	0.405	0	0.418	0.7
REN	AQP2	4436004	4432767	9606.ENSP00000272190	9606.ENSP00000199280	0	0	0	0	0.084	0	0	0.679	0.694
RAB25	PRSS8	4442453	4439305	9606.ENSP00000354376	9606.ENSP00000319730	0	0	0	0	0.563	0.052	0	0.311	0.69
PRSS8	CDH1	4439305	4434944	9606.ENSP00000319730	9606.ENSP00000261769	0	0	0	0	0.351	0	0	0.542	0.69
MGST1	GSTO2	4446521	4441482	9606.ENSP00000379512	9606.ENSP00000345023	0	0	0	0	0.054	0	0.65	0.138	0.689
COL6A1	LUM	4442622	4435725	9606.ENSP00000355180	9606.ENSP00000266718	0	0	0	0	0.451	0.082	0	0.42	0.683
POSTN	THBS2	4445267	4442741	9606.ENSP00000369071	9606.ENSP00000355751	0	0	0	0	0.334	0	0	0.544	0.683
IGFBP3	COL1A1	4445494	4433346	9606.ENSP00000370473	9606.ENSP00000225964	0	0	0	0	0.29	0.379	0	0.328	0.677
GSTO2	ALDH1A3	4441482	4440342	9606.ENSP00000345023	9606.ENSP00000332256	0	0	0	0	0.062	0	0.65	0.097	0.677
COL5A1	THBS2	4443819	4442741	9606.ENSP00000360882	9606.ENSP00000355751	0	0	0	0	0.307	0.126	0	0.51	0.677
GJB2	GJA1	4445730	4436500	9606.ENSP00000372295	9606.ENSP00000282561	0	0	0	0.923	0.061	0.261	0.54	0.906	0.677
RAB25	CDH1	4442453	4434944	9606.ENSP00000354376	9606.ENSP00000261769	0	0	0	0	0.504	0.053	0	0.349	0.667
COL6A2	LUM	4437672	4435725	9606.ENSP00000300527	9606.ENSP00000266718	0	0	0	0	0.373	0.082	0	0.452	0.657
FBLN1	COL1A1	4440269	4433346	9606.ENSP00000331544	9606.ENSP00000225964	0	0	0	0	0.436	0.063	0	0.396	0.653
CLCNKA	AQP2	4440395	4432767	9606.ENSP00000332771	9606.ENSP00000199280	0	0	0	0	0.05	0	0	0.643	0.647
THBS2	COL1A1	4442741	4433346	9606.ENSP00000355751	9606.ENSP00000225964	0	0	0	0	0.311	0.083	0	0.476	0.64
POSTN	CDH1	4445267	4434944	9606.ENSP00000369071	9606.ENSP00000261769	0	0	0	0	0.058	0	0	0.632	0.639
POSTN	COL5A1	4445267	4443819	9606.ENSP00000369071	9606.ENSP00000360882	0	0	0	0	0.359	0	0	0.459	0.638
C1R	DCN	4449877	4432629	9606.ENSP00000438615	9606.ENSP00000052754	0	0	0	0	0.538	0.099	0	0.193	0.635
COL1A2	MXRA5	4437383	4433031	9606.ENSP00000297268	9606.ENSP00000217939	0	0	0	0	0.533	0.082	0	0.196	0.625
COL5A2	THBS2	4444466	4442741	9606.ENSP00000364000	9606.ENSP00000355751	0	0	0	0	0.276	0.083	0	0.473	0.619
POSTN	COL6A2	4445267	4437672	9606.ENSP00000369071	9606.ENSP00000300527	0	0	0	0	0.346	0	0	0.431	0.612
COL3A1	MXRA5	4438049	4433031	9606.ENSP00000304408	9606.ENSP00000217939	0	0	0	0	0.543	0.082	0	0.15	0.612
FBLN1	DCN	4440269	4432629	9606.ENSP00000331544	9606.ENSP00000052754	0	0	0	0	0.283	0.051	0	0.47	0.607
OLFML3	COL1A2	4439512	4437383	9606.ENSP00000322273	9606.ENSP00000297268	0	0	0	0	0.596	0	0	0.049	0.599
COL6A2	DCN	4437672	4432629	9606.ENSP00000300527	9606.ENSP00000052754	0	0	0	0	0.305	0.082	0	0.416	0.595
THBS2	COL3A1	4442741	4438049	9606.ENSP00000355751	9606.ENSP00000304408	0	0	0	0	0.267	0.083	0	0.443	0.592
IFI27	GBP1	4451772	4443543	9606.ENSP00000483430	9606.ENSP00000359504	0	0	0	0	0.112	0	0	0.559	0.591
HSD11B2	REN	4439082	4436004	9606.ENSP00000316786	9606.ENSP00000272190	0	0	0	0	0	0	0	0.589	0.589
POSTN	COL6A1	4445267	4442622	9606.ENSP00000369071	9606.ENSP00000355180	0	0	0	0	0.365	0	0	0.368	0.581
GCGR	PPARGC1A	4447027	4435507	9606.ENSP00000383558	9606.ENSP00000264867	0	0	0	0	0	0	0	0.58	0.58
THBS2	COL6A3	4442741	4437161	9606.ENSP00000355751	9606.ENSP00000295550	0	0	0	0	0.246	0.064	0	0.449	0.577
OLFML2B	MXRA5	4442988	4433031	9606.ENSP00000356917	9606.ENSP00000217939	0	0	0	0	0.136	0.185	0	0.441	0.572
THBS2	COL6A1	4442741	4442622	9606.ENSP00000355751	9606.ENSP00000355180	0	0	0	0	0.337	0.064	0	0.364	0.571
COL3A1	FNDC1	4438049	4437382	9606.ENSP00000304408	9606.ENSP00000297267	0	0	0	0	0.546	0	0	0.093	0.571
SRPX2	PVALB	4444076	4432927	9606.ENSP00000362095	9606.ENSP00000216200	0	0	0	0	0	0	0	0.57	0.57
GJA1	CDH1	4436500	4434944	9606.ENSP00000282561	9606.ENSP00000261769	0	0	0	0	0	0.064	0	0.559	0.569
SOD2	PPARGC1A	4450194	4435507	9606.ENSP00000446252	9606.ENSP00000264867	0	0	0	0	0	0	0	0.568	0.568
SCNN1A	AQP2	4442340	4432767	9606.ENSP00000353292	9606.ENSP00000199280	0	0	0	0	0	0	0	0.565	0.565
FBLN1	COL6A2	4440269	4437672	9606.ENSP00000331544	9606.ENSP00000300527	0	0	0	0	0.329	0.063	0	0.356	0.56
THBS2	COL6A2	4442741	4437672	9606.ENSP00000355751	9606.ENSP00000300527	0	0	0	0	0.324	0.064	0	0.355	0.556
POSTN	CTHRC1	4445267	4440193	9606.ENSP00000369071	9606.ENSP00000330523	0	0	0	0	0.256	0	0	0.423	0.553
COL6A1	FBLN1	4442622	4440269	9606.ENSP00000355180	9606.ENSP00000331544	0	0	0	0	0.324	0.063	0	0.348	0.552
NR1H4	FGB	4450225	4438190	9606.ENSP00000447149	9606.ENSP00000306099	0	0	0	0	0.478	0.05	0	0.167	0.551
FHL2	CDH1	4447410	4434944	9606.ENSP00000386665	9606.ENSP00000261769	0	0	0	0	0	0.065	0	0.536	0.548
TMPRSS2	PMEPA1	4446832	4441560	9606.ENSP00000381588	9606.ENSP00000345826	0	0	0	0	0	0	0	0.547	0.547
COL5A2	DCN	4444466	4432629	9606.ENSP00000364000	9606.ENSP00000052754	0	0	0	0	0.357	0.082	0	0.292	0.545
OLFML3	COL1A1	4439512	4433346	9606.ENSP00000322273	9606.ENSP00000225964	0	0	0	0	0.533	0	0	0.062	0.543
FABP6	FABP7	4446212	4443101	9606.ENSP00000377549	9606.ENSP00000357429	0	0	0	0	0	0	0	0.542	0.542
SCIN	VCAM1	4437359	4437090	9606.ENSP00000297029	9606.ENSP00000294728	0	0	0	0	0	0	0.54	0	0.54
THBS2	DCN	4442741	4432629	9606.ENSP00000355751	9606.ENSP00000052754	0	0	0	0	0.199	0	0	0.446	0.537
FBLN1	LUM	4440269	4435725	9606.ENSP00000331544	9606.ENSP00000266718	0	0	0	0	0.21	0.051	0	0.429	0.534
IGFBP3	COL1A2	4445494	4437383	9606.ENSP00000370473	9606.ENSP00000297268	0	0	0	0	0.214	0	0	0.428	0.531
FBLN1	COL3A1	4440269	4438049	9606.ENSP00000331544	9606.ENSP00000304408	0	0	0	0	0.249	0.063	0	0.387	0.531
GJA1	CDH11	4436500	4435829	9606.ENSP00000282561	9606.ENSP00000268603	0	0	0	0	0.246	0.064	0	0.376	0.521
VCAM1	ITGA5	4437090	4437011	9606.ENSP00000294728	9606.ENSP00000293379	0	0	0	0	0.054	0.044	0	0.511	0.519
CDH11	DCN	4435829	4432629	9606.ENSP00000268603	9606.ENSP00000052754	0	0	0	0	0.371	0	0	0.266	0.518
CTHRC1	COL1A1	4440193	4433346	9606.ENSP00000330523	9606.ENSP00000225964	0	0	0	0	0.214	0	0	0.413	0.518
NR1H4	FGG	4450225	4440740	9606.ENSP00000447149	9606.ENSP00000336829	0	0	0	0	0.438	0.05	0	0.166	0.516
SFRP4	COL1A1	4448564	4433346	9606.ENSP00000410715	9606.ENSP00000225964	0	0	0	0	0.23	0	0	0.397	0.516
PPARGC1A	CDH1	4435507	4434944	9606.ENSP00000264867	9606.ENSP00000261769	0	0	0	0	0	0	0	0.514	0.514
COL5A1	CDH11	4443819	4435829	9606.ENSP00000360882	9606.ENSP00000268603	0	0	0	0	0.323	0	0	0.31	0.513
FBLN1	COL1A2	4440269	4437383	9606.ENSP00000331544	9606.ENSP00000297268	0	0	0	0	0.362	0.063	0	0.25	0.512
COL5A2	MXRA5	4444466	4433031	9606.ENSP00000364000	9606.ENSP00000217939	0	0	0	0	0.311	0.082	0	0.29	0.512
PRSS8	PRR15L	4439305	4437673	9606.ENSP00000319730	9606.ENSP00000300557	0	0	0	0	0.277	0	0	0.351	0.511
COL5A2	CTHRC1	4444466	4440193	9606.ENSP00000364000	9606.ENSP00000330523	0	0	0	0	0.29	0	0	0.33	0.504
VCAM1	REN	4437090	4436004	9606.ENSP00000294728	9606.ENSP00000272190	0	0	0	0	0	0	0	0.504	0.504
PDGFRL	DCN	4450111	4432629	9606.ENSP00000444211	9606.ENSP00000052754	0	0	0	0	0.158	0.412	0	0.073	0.501
SFRP4	TNFAIP6	4448564	4433852	9606.ENSP00000410715	9606.ENSP00000243347	0	0	0	0	0.098	0.163	0	0.391	0.5
CTHRC1	COL1A2	4440193	4437383	9606.ENSP00000330523	9606.ENSP00000297268	0	0	0	0	0.328	0	0	0.285	0.499
COL6A3	CDH11	4437161	4435829	9606.ENSP00000295550	9606.ENSP00000268603	0	0	0	0	0.391	0	0	0.21	0.498
POSTN	PRRX1	4445267	4433747	9606.ENSP00000369071	9606.ENSP00000239461	0	0	0	0	0.346	0	0	0.261	0.496
COL5A1	ITGA5	4443819	4437011	9606.ENSP00000360882	9606.ENSP00000293379	0	0	0	0	0.159	0	0	0.42	0.491
TACSTD2	CDH1	4443701	4434944	9606.ENSP00000360269	9606.ENSP00000261769	0	0	0	0	0.324	0	0	0.276	0.49
FGB	PLOD2	4438190	4436514	9606.ENSP00000306099	9606.ENSP00000282903	0	0	0	0	0.069	0	0	0.473	0.488
POSTN	VCAM1	4445267	4437090	9606.ENSP00000369071	9606.ENSP00000294728	0	0	0	0	0.244	0	0	0.349	0.487
POSTN	FBLN1	4445267	4440269	9606.ENSP00000369071	9606.ENSP00000331544	0	0	0	0	0.141	0	0	0.427	0.486
COL5A1	FBLN1	4443819	4440269	9606.ENSP00000360882	9606.ENSP00000331544	0	0	0	0	0.181	0.063	0	0.381	0.484
FNDC1	MXRA5	4437382	4433031	9606.ENSP00000297267	9606.ENSP00000217939	0	0	0	0	0.228	0.064	0	0.34	0.481
SCNN1A	REN	4442340	4436004	9606.ENSP00000353292	9606.ENSP00000272190	0	0	0	0	0	0	0	0.478	0.478
COL3A1	PRRX1	4438049	4433747	9606.ENSP00000304408	9606.ENSP00000239461	0	0	0	0	0.346	0	0	0.234	0.478
COL1A1	MXRA5	4433346	4433031	9606.ENSP00000225964	9606.ENSP00000217939	0	0	0	0	0.385	0.082	0	0.147	0.476
COL5A2	PRRX1	4444466	4433747	9606.ENSP00000364000	9606.ENSP00000239461	0	0	0	0	0.291	0	0	0.283	0.469
CDH11	LUM	4435829	4435725	9606.ENSP00000268603	9606.ENSP00000266718	0	0	0	0	0.322	0	0	0.249	0.469
SPINK13	NDUFA4L2	4449153	4446193	9606.ENSP00000421048	9606.ENSP00000377411	0	0	0	0	0	0	0	0.468	0.468
GJB2	CDH1	4445730	4434944	9606.ENSP00000372295	9606.ENSP00000261769	0	0	0	0	0.061	0.064	0	0.443	0.467
ALDH6A1	RNF128	4450308	4434437	9606.ENSP00000450436	9606.ENSP00000255499	0	0	0	0	0	0	0	0.466	0.466
CTHRC1	COL3A1	4440193	4438049	9606.ENSP00000330523	9606.ENSP00000304408	0	0	0	0	0.211	0	0	0.348	0.464
FBLN1	MXRA5	4440269	4433031	9606.ENSP00000331544	9606.ENSP00000217939	0	0	0	0	0.178	0.051	0	0.366	0.462
CA4	PVALB	4437701	4432927	9606.ENSP00000300900	9606.ENSP00000216200	0	0	0	0	0.139	0	0	0.399	0.46
COL1A2	PRRX1	4437383	4433747	9606.ENSP00000297268	9606.ENSP00000239461	0	0	0	0	0.352	0	0	0.199	0.459
C1R	COL8A1	4449877	4434820	9606.ENSP00000438615	9606.ENSP00000261037	0	0	0	0	0.066	0	0	0.444	0.458
OLFML3	DCN	4439512	4432629	9606.ENSP00000322273	9606.ENSP00000052754	0	0	0	0	0.317	0.185	0	0.102	0.456
IGFBP3	POSTN	4445494	4445267	9606.ENSP00000370473	9606.ENSP00000369071	0	0	0	0	0.286	0	0	0.266	0.453
VCAM1	CDH1	4437090	4434944	9606.ENSP00000294728	9606.ENSP00000261769	0	0	0	0	0	0	0	0.448	0.448
PRRX1	COL1A1	4433747	4433346	9606.ENSP00000239461	9606.ENSP00000225964	0	0	0	0	0.299	0	0	0.243	0.447
HLA-DQB1	TAP1	4444478	4441602	9606.ENSP00000364080	9606.ENSP00000346206	0	0.001	0	0	0.108	0	0	0.402	0.444
GJA1	REN	4436500	4436004	9606.ENSP00000282561	9606.ENSP00000272190	0	0	0	0	0	0	0	0.441	0.441
TMPRSS2	CDH1	4446832	4434944	9606.ENSP00000381588	9606.ENSP00000261769	0	0	0	0	0.204	0	0	0.326	0.44
NNMT	ALDH1A3	4449990	4440342	9606.ENSP00000441434	9606.ENSP00000332256	0	0	0	0	0.347	0	0	0.174	0.438
CTHRC1	COL6A3	4440193	4437161	9606.ENSP00000330523	9606.ENSP00000295550	0	0	0	0	0.17	0	0	0.348	0.435
SFRP4	COL3A1	4448564	4438049	9606.ENSP00000410715	9606.ENSP00000304408	0	0	0	0	0.326	0	0	0.194	0.433
SCNN1A	PRR15L	4442340	4437673	9606.ENSP00000353292	9606.ENSP00000300557	0	0	0	0	0.152	0	0	0.359	0.433
CTHRC1	CDH11	4440193	4435829	9606.ENSP00000330523	9606.ENSP00000268603	0	0	0	0	0.161	0	0	0.351	0.433
SCNN1A	HSD11B2	4442340	4439082	9606.ENSP00000353292	9606.ENSP00000316786	0	0	0	0	0.098	0	0	0.397	0.433
GJA1	COL1A1	4436500	4433346	9606.ENSP00000282561	9606.ENSP00000225964	0	0	0	0	0.158	0	0	0.353	0.432
EMX2	FGF9	4450334	4445677	9606.ENSP00000450962	9606.ENSP00000371790	0	0	0	0	0	0.084	0	0.403	0.429
SFRP4	FNDC1	4448564	4437382	9606.ENSP00000410715	9606.ENSP00000297267	0	0	0	0	0.329	0	0	0.184	0.429
THBS2	CTHRC1	4442741	4440193	9606.ENSP00000355751	9606.ENSP00000330523	0	0	0	0	0.165	0	0	0.341	0.426
SCNN1A	CLCNKA	4442340	4440395	9606.ENSP00000353292	9606.ENSP00000332771	0	0	0	0	0	0	0	0.426	0.426
COL3A1	VCAM1	4438049	4437090	9606.ENSP00000304408	9606.ENSP00000294728	0	0	0	0	0.222	0	0	0.292	0.425
CDH11	PRRX1	4435829	4433747	9606.ENSP00000268603	9606.ENSP00000239461	0	0	0	0	0.337	0	0	0.168	0.424
IGFBP3	THBS2	4445494	4442741	9606.ENSP00000370473	9606.ENSP00000355751	0	0	0	0	0.22	0	0	0.291	0.423
FBLN1	FGB	4440269	4438190	9606.ENSP00000331544	9606.ENSP00000306099	0	0	0	0	0	0.393	0	0.087	0.423
ATP6V1B1	AQP2	4433629	4432767	9606.ENSP00000234396	9606.ENSP00000199280	0	0	0	0	0.062	0	0	0.409	0.422
GSTO2	PLOD2	4441482	4436514	9606.ENSP00000345023	9606.ENSP00000282903	0	0	0	0	0	0	0	0.422	0.422
POSTN	COL8A1	4445267	4434820	9606.ENSP00000369071	9606.ENSP00000261037	0	0	0	0	0.212	0	0	0.297	0.422
THBS2	FBLN1	4442741	4440269	9606.ENSP00000355751	9606.ENSP00000331544	0	0	0	0	0.119	0.123	0	0.311	0.421
IGFBP3	LUM	4445494	4435725	9606.ENSP00000370473	9606.ENSP00000266718	0	0	0	0	0.341	0	0	0.157	0.421
COL5A2	ITGA5	4444466	4437011	9606.ENSP00000364000	9606.ENSP00000293379	0	0	0	0	0.118	0	0	0.369	0.42
PITX1	CDH1	4435586	4434944	9606.ENSP00000265340	9606.ENSP00000261769	0	0	0	0	0	0	0	0.42	0.42
C1R	LUM	4449877	4435725	9606.ENSP00000438615	9606.ENSP00000266718	0	0	0	0	0.237	0.099	0	0.224	0.419
COL5A1	MXRA5	4443819	4433031	9606.ENSP00000360882	9606.ENSP00000217939	0	0	0	0	0.335	0.082	0	0.123	0.417
C1S	DCN	4447198	4432629	9606.ENSP00000385035	9606.ENSP00000052754	0	0	0	0	0.279	0.099	0	0.165	0.41
SLC16A3	NDUFA4L2	4450722	4446193	9606.ENSP00000463978	9606.ENSP00000377411	0	0	0	0	0.061	0	0	0.398	0.41
FBLN1	COL6A3	4440269	4437161	9606.ENSP00000331544	9606.ENSP00000295550	0	0	0	0	0.157	0.063	0	0.313	0.41
THBS2	COL8A1	4442741	4434820	9606.ENSP00000355751	9606.ENSP00000261037	0	0	0	0	0.13	0	0	0.348	0.409
COL3A1	ITGA5	4438049	4437011	9606.ENSP00000304408	9606.ENSP00000293379	0	0	0	0	0.097	0	0	0.372	0.409
FGF9	CDH1	4445677	4434944	9606.ENSP00000371790	9606.ENSP00000261769	0	0	0	0	0	0	0	0.409	0.409
OLFML2B	COL3A1	4442988	4438049	9606.ENSP00000356917	9606.ENSP00000304408	0	0	0	0	0.231	0	0	0.262	0.409
COL5A2	OLFML3	4444466	4439512	9606.ENSP00000364000	9606.ENSP00000322273	0	0	0	0	0.27	0	0	0.222	0.408
IGFBP3	COL3A1	4445494	4438049	9606.ENSP00000370473	9606.ENSP00000304408	0	0	0	0	0.227	0	0	0.266	0.408
THBS2	PRRX1	4442741	4433747	9606.ENSP00000355751	9606.ENSP00000239461	0	0	0	0	0.297	0	0	0.19	0.407
IGFBP3	CDH1	4445494	4434944	9606.ENSP00000370473	9606.ENSP00000261769	0	0	0	0	0.06	0	0	0.395	0.407
FABP7	PVALB	4443101	4432927	9606.ENSP00000357429	9606.ENSP00000216200	0	0	0	0	0.076	0	0	0.385	0.407
POSTN	MXRA5	4445267	4433031	9606.ENSP00000369071	9606.ENSP00000217939	0	0	0	0	0.351	0	0	0.122	0.406
CTHRC1	PLOD2	4440193	4436514	9606.ENSP00000330523	9606.ENSP00000282903	0	0	0	0	0.088	0	0	0.375	0.406
ITGA5	CDH1	4437011	4434944	9606.ENSP00000293379	9606.ENSP00000261769	0	0	0	0	0	0.053	0	0.399	0.406
ITGA5	GJA1	4437011	4436500	9606.ENSP00000293379	9606.ENSP00000282561	0	0	0	0	0.057	0.299	0	0.173	0.406
LUM	PRRX1	4435725	4433747	9606.ENSP00000266718	9606.ENSP00000239461	0	0	0	0	0.347	0.057	0	0.11	0.404
OLFML2B	FNDC1	4442988	4437382	9606.ENSP00000356917	9606.ENSP00000297267	0	0	0	0	0.195	0	0	0.288	0.403
RAB25	ITGA5	4442453	4437011	9606.ENSP00000354376	9606.ENSP00000293379	0	0	0	0	0	0	0	0.402	0.402
OLFML2B	THBS2	4442988	4442741	9606.ENSP00000356917	9606.ENSP00000355751	0	0	0	0	0.158	0	0	0.318	0.401
VCAM1	CDH11	4437090	4435829	9606.ENSP00000294728	9606.ENSP00000268603	0	0	0	0	0.137	0	0	0.335	0.401
SLC16A3	CA4	4450722	4437701	9606.ENSP00000463978	9606.ENSP00000300900	0	0	0	0	0	0	0	0.4	0.4
COL6A1	MXRA5	4442622	4433031	9606.ENSP00000355180	9606.ENSP00000217939	0	0	0	0	0.275	0.082	0	0.172	0.4
CDH1	COL1A1	4434944	4433346	9606.ENSP00000261769	9606.ENSP00000225964	0	0	0	0	0	0	0	0.4	0.4

## Sheet: G2_GSE85258_DEGs_PPI
#node1	node2	node1_string_internal_id	node2_string_internal_id	node1_external_id	node2_external_id	neighborhood_on_chromosome	gene_fusion	phylogenetic_cooccurrence	homology	coexpression	experimentally_determined_interaction	database_annotated	automated_textmining	combined_score
COL1A2	COL1A1	4437383	4433346	9606.ENSP00000297268	9606.ENSP00000225964	0	0	0.443	0.958	0.991	0.454	0.9	0.948	0.999
BDNF	NTRK2	4448727	4436251	9606.ENSP00000414303	9606.ENSP00000277120	0	0	0	0	0.064	0.472	0.9	0.974	0.998
BUB1	KIF11	4437860	4434801	9606.ENSP00000302530	9606.ENSP00000260731	0	0	0	0	0.99	0.185	0	0.672	0.997
ASPM	KIF11	4442873	4434801	9606.ENSP00000356379	9606.ENSP00000260731	0	0	0	0	0.988	0.086	0	0.644	0.995
COL3A1	COL1A2	4438049	4437383	9606.ENSP00000304408	9606.ENSP00000297268	0	0	0.44	0.93	0.946	0.109	0.9	0.859	0.995
COL1A2	LUM	4437383	4435725	9606.ENSP00000297268	9606.ENSP00000266718	0	0	0	0	0.875	0.405	0.9	0.515	0.995
COL3A1	COL1A1	4438049	4433346	9606.ENSP00000304408	9606.ENSP00000225964	0	0	0.439	0.951	0.944	0	0.9	0.901	0.994
SFTPB	SFTPC	4447362	4439043	9606.ENSP00000386346	9606.ENSP00000316152	0	0	0	0	0.364	0	0.9	0.907	0.993
MMP2	DCN	4433061	4432629	9606.ENSP00000219070	9606.ENSP00000052754	0	0	0	0	0.765	0.379	0.9	0.58	0.993
ASPM	BUB1	4442873	4437860	9606.ENSP00000356379	9606.ENSP00000302530	0	S	0	0	0.984	0.353	0	0.446	0.993
SFTPA2	SFTPC	4443918	4439043	9606.ENSP00000361400	9606.ENSP00000316152	0	0	0	0	0.569	0	0.9	0.836	0.992
SFTPB	SFTPA2	4447362	4443918	9606.ENSP00000386346	9606.ENSP00000361400	0	0	0	0	0.453	0	0.9	0.84	0.99
ROR2	WNT5A	4444612	4435460	9606.ENSP00000364860	9606.ENSP00000264634	0	0	0	0	0.088	0.476	0.9	0.832	0.99
TOP2A	BUB1	4448614	4437860	9606.ENSP00000411532	9606.ENSP00000302530	0	0	0	0	0.974	0.05	0	0.62	0.99
COL1A2	COL6A3	4437383	4437161	9606.ENSP00000297268	9606.ENSP00000295550	0	0	0	0.563	0.839	0	0.9	0.677	0.988
SFTPB	SFTPD	4447362	4443913	9606.ENSP00000386346	9606.ENSP00000361366	0	0	0	0	0.48	0	0.9	0.79	0.988
SFTPD	DMBT1	4443913	4443222	9606.ENSP00000361366	9606.ENSP00000357905	0	0	0	0	0.063	0.379	0.9	0.819	0.988
COL5A1	COL1A1	4443819	4433346	9606.ENSP00000360882	9606.ENSP00000225964	0	0	0.42	0.85	0.772	0.361	0.9	0.774	0.986
MUC1	MUC4	4451890	4448901	9606.ENSP00000484824	9606.ENSP00000417498	0	0	0	0	0.088	0	0.9	0.867	0.986
COL5A1	COL1A2	4443819	4437383	9606.ENSP00000360882	9606.ENSP00000297268	0	0	0.426	0.84	0.726	0.406	0.9	0.715	0.985
COL3A1	COL6A3	4438049	4437161	9606.ENSP00000304408	9606.ENSP00000295550	0	0	0	0.571	0.802	0	0.9	0.72	0.985
SFTPD	SFTPC	4443913	4439043	9606.ENSP00000361366	9606.ENSP00000316152	0	0	0	0	0.334	0	0.9	0.8	0.985
TOP2A	KIF11	4448614	4434801	9606.ENSP00000411532	9606.ENSP00000260731	0	0	0	0	0.968	0	0	0.549	0.985
COL6A3	COL1A1	4437161	4433346	9606.ENSP00000295550	9606.ENSP00000225964	0	0	0	0.574	0.77	0	0.9	0.677	0.982
WIF1	WNT5A	4436681	4435460	9606.ENSP00000286574	9606.ENSP00000264634	0	0	0	0	0.061	0.379	0.9	0.712	0.98
LAMB3	LAMC2	4445962	4435381	9606.ENSP00000375778	9606.ENSP00000264144	0	0	0	0.552	0.389	0.478	0.9	0.849	0.978
COL3A1	LUM	4438049	4435725	9606.ENSP00000304408	9606.ENSP00000266718	0	0	0	0	0.834	0.082	0.72	0.547	0.978
TOP2A	RRM2	4448614	4442396	9606.ENSP00000411532	9606.ENSP00000353770	0	0	0	0	0.939	0	0	0.644	0.977
HP	HBA2	4441808	4434183	9606.ENSP00000348170	9606.ENSP00000251595	0	0	0	0	0.056	0.846	0.72	0.49	0.976
CEP55	KIF11	4443758	4434801	9606.ENSP00000360540	9606.ENSP00000260731	0	0	0	0	0.957	0.085	0	0.428	0.975
PTGS2	PTGIS	4442894	4433877	9606.ENSP00000356438	9606.ENSP00000244043	0	0	0	0	0.061	0.379	0.9	0.609	0.974
COL1A2	DCN	4437383	4432629	9606.ENSP00000297268	9606.ENSP00000052754	0	0	0	0	0.91	0.405	0	0.556	0.974
COL5A1	COL6A3	4443819	4437161	9606.ENSP00000360882	9606.ENSP00000295550	0	0	0	0.561	0.492	0.361	0.9	0.653	0.974
TOP2A	ASPM	4448614	4442873	9606.ENSP00000411532	9606.ENSP00000356379	0	0	0	0	0.967	0	0	0.234	0.973
RRM2	KIF11	4442396	4434801	9606.ENSP00000353770	9606.ENSP00000260731	0	0	0	0	0.934	0	0	0.568	0.97
HOXD4	HOXC6	4437863	4433843	9606.ENSP00000302548	9606.ENSP00000243108	0	0	0	0.8	0.171	0.96	0	0.673	0.97
COL1A1	MMP2	4433346	4433061	9606.ENSP00000225964	9606.ENSP00000219070	0	0	0	0	0.89	0.379	0	0.6	0.97
COL5A1	COL3A1	4443819	4438049	9606.ENSP00000360882	9606.ENSP00000304408	0	0	0.401	0.841	0.642	0	0.9	0.803	0.969
LUM	COL1A1	4435725	4433346	9606.ENSP00000266718	9606.ENSP00000225964	0	0	0	0	0.764	0.082	0.72	0.535	0.968
COL1A1	DCN	4433346	4432629	9606.ENSP00000225964	9606.ENSP00000052754	0	0	0	0	0.868	0.405	0	0.61	0.966
IGLL5	IGJ	4449581	4434385	9606.ENSP00000431254	9606.ENSP00000254801	0	0	0	0	0.364	0	0.9	0.51	0.966
MUC1	GALNT15	4451890	4441409	9606.ENSP00000484824	9606.ENSP00000344260	0	0	0	0	0	0.379	0.9	0.501	0.966
TOP2A	CEP55	4448614	4443758	9606.ENSP00000411532	9606.ENSP00000360540	0	0	0	0	0.937	0	0	0.439	0.963
GATM	ARG2	4446582	4434948	9606.ENSP00000379895	9606.ENSP00000261783	0.056	0	0	0	0	0	0.9	0.638	0.962
CEP55	BUB1	4443758	4437860	9606.ENSP00000360540	9606.ENSP00000302530	0	0	0	0	0.932	0	0	0.443	0.96
MUC1	GALNT2	4451890	4442721	9606.ENSP00000484824	9606.ENSP00000355632	0	0	0	0	0.069	0.379	0.9	0.404	0.96
SFTPB	NAPSA	4447362	4434319	9606.ENSP00000386346	9606.ENSP00000253719	0	0	0	0	0.1	0	0.9	0.564	0.957
CEP55	RRM2	4443758	4442396	9606.ENSP00000360540	9606.ENSP00000353770	0	0	0	0	0.92	0	0	0.473	0.956
ANLN	KIF11	4435644	4434801	9606.ENSP00000265748	9606.ENSP00000260731	0	0	0	0	0.91	0.08	0	0.499	0.955
CEP55	ASPM	4443758	4442873	9606.ENSP00000360540	9606.ENSP00000356379	0	0	0	0	0.932	0	0	0.325	0.952
PDGFD	PDGFRA	4446114	4434540	9606.ENSP00000376865	9606.ENSP00000257290	0	0	0	0	0.084	0	0.9	0.516	0.951
COL1A2	MMP2	4437383	4433061	9606.ENSP00000297268	9606.ENSP00000219070	0	0	0	0	0.825	0	0	0.721	0.949
RRM2	BUB1	4442396	4437860	9606.ENSP00000353770	9606.ENSP00000302530	0	0	0	0	0.913	0	0	0.424	0.948
SFTA3	SFTPC	4449444	4439043	9606.ENSP00000428331	9606.ENSP00000316152	0	0	0	0	0.152	0	0.9	0.428	0.947
NPY1R	SST	4442512	4436733	9606.ENSP00000354652	9606.ENSP00000287641	0	0	0	0	0.062	0	0.9	0.476	0.946
IL6	PTGS2	4447254	4442894	9606.ENSP00000385675	9606.ENSP00000356438	0	0	0	0	0.314	0	0	0.922	0.945
COL11A1	COL1A2	4443457	4437383	9606.ENSP00000359114	9606.ENSP00000297268	0	0	0.435	0.847	0.345	0.109	0.9	0.59	0.945
PCK1	FABP4	4439313	4434459	9606.ENSP00000319814	9606.ENSP00000256104	0	0	0	0	0.063	0	0.9	0.454	0.944
LAMA2	LAMB3	4448118	4445962	9606.ENSP00000400365	9606.ENSP00000375778	0	0	0	0.576	0.157	0.195	0.9	0.571	0.943
HPR	HP	4450004	4441808	9606.ENSP00000441828	9606.ENSP00000348170	0	0	0.447	0.982	0.804	0	0.72	0.487	0.943
SFTPA2	SFTPD	4443918	4443913	9606.ENSP00000361400	9606.ENSP00000361366	0	0	0.246	0.825	0.34	0	0.9	0.787	0.942
LUM	DCN	4435725	4432629	9606.ENSP00000266718	9606.ENSP00000052754	0	0	0.445	0.736	0.914	0	0	0.894	0.941
COL11A1	LUM	4443457	4435725	9606.ENSP00000359114	9606.ENSP00000266718	0	0	0	0	0.12	0.082	0.9	0.349	0.94
BUB1	ANLN	4437860	4435644	9606.ENSP00000302530	9606.ENSP00000265748	0	0	0	0	0.913	0	0	0.328	0.939
GATM	AGXT2	4446582	4433532	9606.ENSP00000379895	9606.ENSP00000231420	0.079	0	0	0	0.061	0	0.9	0.375	0.938
AGTR2	REN	4443835	4436004	9606.ENSP00000360973	9606.ENSP00000272190	0	0	0	0	0	0	0	0.936	0.936
PTGS2	CYP2B6	4442894	4439703	9606.ENSP00000356438	9606.ENSP00000324648	0	0	0	0	0.055	0	0.9	0.384	0.936
MARCO	SCGB3A2	4439239	4437325	9606.ENSP00000318916	9606.ENSP00000296694	0	0	0	0	0	0.379	0.9	0	0.935
COL11A1	COL1A1	4443457	4433346	9606.ENSP00000359114	9606.ENSP00000225964	0	0	0.43	0.852	0.268	0	0.9	0.657	0.935
COL11A1	COL3A1	4443457	4438049	9606.ENSP00000359114	9606.ENSP00000304408	0	0	0.419	0.846	0.269	0	0.9	0.645	0.935
COL11A1	COL10A1	4443457	4439916	9606.ENSP00000359114	9606.ENSP00000327368	0	0	0.422	0.772	0.201	0	0.9	0.65	0.935
LOXL2	LOX	4445831	4433517	9606.ENSP00000373783	9606.ENSP00000231004	0	0	0	0.817	0.249	0	0.9	0.804	0.933
SFTPC	NAPSA	4439043	4434319	9606.ENSP00000316152	9606.ENSP00000253719	0	0	0	0	0.095	0	0.9	0.315	0.932
COL11A1	COL6A3	4443457	4437161	9606.ENSP00000359114	9606.ENSP00000295550	0	0	0	0.56	0.163	0	0.9	0.543	0.932
SFTA3	SFTPA2	4449444	4443918	9606.ENSP00000428331	9606.ENSP00000361400	0	0	0	0	0.142	0	0.9	0.28	0.932
SFTA3	SFTPB	4449444	4447362	9606.ENSP00000428331	9606.ENSP00000386346	0	0	0	0	0.077	0	0.9	0.324	0.932
COL10A1	COL1A1	4439916	4433346	9606.ENSP00000327368	9606.ENSP00000225964	0	0	0.436	0.752	0.109	0	0.9	0.746	0.931
COL10A1	COL1A2	4439916	4437383	9606.ENSP00000327368	9606.ENSP00000297268	0	0	0.444	0.725	0.11	0	0.9	0.552	0.929
LAMC2	MMP2	4435381	4433061	9606.ENSP00000264144	9606.ENSP00000219070	0	0	0	0	0	0	0.9	0.285	0.925
COL3A1	DCN	4438049	4432629	9606.ENSP00000304408	9606.ENSP00000052754	0	0	0	0	0.826	0.082	0	0.571	0.925
SFTPA2	GATA6	4443918	4435874	9606.ENSP00000361400	9606.ENSP00000269216	0	0	0	0	0.049	0.08	0.9	0.238	0.924
HP	PTX3	4441808	4437211	9606.ENSP00000348170	9606.ENSP00000295927	0	0	0	0	0	0	0.9	0.265	0.923
LAMB3	MMP2	4445962	4433061	9606.ENSP00000375778	9606.ENSP00000219070	0	0	0	0	0.064	0	0.9	0.247	0.923
COL10A1	COL3A1	4439916	4438049	9606.ENSP00000327368	9606.ENSP00000304408	0	0	0.435	0.758	0.084	0	0.9	0.461	0.923
SFTA3	SFTPD	4449444	4443913	9606.ENSP00000428331	9606.ENSP00000361366	0	0	0	0	0.078	0	0.9	0.222	0.922
MMP1	MMP2	4439553	4433061	9606.ENSP00000322788	9606.ENSP00000219070	0	0	0	0.869	0.154	0	0.9	0.921	0.922
CYP2J2	PTGS2	4443694	4442894	9606.ENSP00000360247	9606.ENSP00000356438	0	0	0	0	0.055	0	0.9	0.226	0.92
ROR2	CTHRC1	4444612	4440193	9606.ENSP00000364860	9606.ENSP00000330523	0	0	0	0	0.061	0	0.9	0.208	0.919
ASPM	RRM2	4442873	4442396	9606.ENSP00000356379	9606.ENSP00000353770	0	0	0	0	0.913	0.064	0	0.077	0.918
AGTR2	SST	4443835	4436733	9606.ENSP00000360973	9606.ENSP00000287641	0	0	0	0	0	0	0.9	0.222	0.918
COL5A1	COL6A6	4443819	4442128	9606.ENSP00000360882	9606.ENSP00000351310	0	0	0	0.558	0.061	0	0.9	0.403	0.918
IL6	FGG	4447254	4440740	9606.ENSP00000385675	9606.ENSP00000336829	0	0	0	0	0	0	0.9	0.22	0.918
LAMA2	LAMC2	4448118	4435381	9606.ENSP00000400365	9606.ENSP00000264144	0	0	0	0.628	0	0	0.9	0.505	0.918
COL5A1	COL10A1	4443819	4439916	9606.ENSP00000360882	9606.ENSP00000327368	0	0	0.411	0.772	0.061	0	0.9	0.375	0.917
KIF26B	KIF11	4447244	4434801	9606.ENSP00000385545	9606.ENSP00000260731	0	0	0	0.554	0	0	0.9	0.411	0.917
MUC4	GALNT2	4448901	4442721	9606.ENSP00000417498	9606.ENSP00000355632	0	0	0	0	0	0	0.9	0.193	0.915
COL6A6	COL3A1	4442128	4438049	9606.ENSP00000351310	9606.ENSP00000304408	0	0	0	0.569	0.062	0	0.9	0.353	0.915
SFN	LAMC2	4441103	4435381	9606.ENSP00000340989	9606.ENSP00000264144	0	0	0	0	0.15	0	0.9	0.089	0.915
CEP55	ANLN	4443758	4435644	9606.ENSP00000360540	9606.ENSP00000265748	0	0	0	0	0.832	0	0	0.517	0.915
SFTPA2	DMBT1	4443918	4443222	9606.ENSP00000361400	9606.ENSP00000357905	0	0	0	0	0.116	0	0.9	0.12	0.915
MMP12	LAMB3	4450601	4445962	9606.ENSP00000458585	9606.ENSP00000375778	0	0	0	0	0.088	0	0.9	0.147	0.915
COL11A1	COL6A6	4443457	4442128	9606.ENSP00000359114	9606.ENSP00000351310	0	0	0	0.556	0.061	0	0.9	0.347	0.915
COL6A6	COL1A1	4442128	4433346	9606.ENSP00000351310	9606.ENSP00000225964	0	0	0	0.57	0.061	0	0.9	0.307	0.913
COL6A6	COL6A3	4442128	4437161	9606.ENSP00000351310	9606.ENSP00000295550	0	0	0	0.811	0.055	0	0.9	0.65	0.913
COL6A6	COL1A2	4442128	4437383	9606.ENSP00000351310	9606.ENSP00000297268	0	0	0	0.559	0.106	0	0.9	0.163	0.912
RAB25	RAB27B	4442453	4435002	9606.ENSP00000354376	9606.ENSP00000262094	0	0	0.441	0.872	0.059	0	0.9	0.497	0.912
CSPG5	DCN	4445771	4432629	9606.ENSP00000373244	9606.ENSP00000052754	0	0	0	0	0	0	0.9	0.163	0.912
COL5A1	COL11A1	4443819	4443457	9606.ENSP00000360882	9606.ENSP00000359114	0	0	0.439	0.976	0.134	0	0.9	0.721	0.912
MUC4	GALNT15	4448901	4441409	9606.ENSP00000417498	9606.ENSP00000344260	0	0	0	0	0	0	0.9	0.164	0.912
MMP12	LAMC2	4450601	4435381	9606.ENSP00000458585	9606.ENSP00000264144	0	0	0	0	0	0	0.9	0.15	0.911
CYP2J2	CYP2B6	4443694	4439703	9606.ENSP00000360247	9606.ENSP00000324648	0	0	0.436	0.908	0.049	0	0.9	0.669	0.91
COL6A6	COL10A1	4442128	4439916	9606.ENSP00000351310	9606.ENSP00000327368	0	0	0	0.677	0.062	0	0.9	0.283	0.91
COL10A1	COL6A3	4439916	4437161	9606.ENSP00000327368	9606.ENSP00000295550	0	0	0	0.68	0.061	0	0.9	0.249	0.908
SFTA3	GATA6	4449444	4435874	9606.ENSP00000428331	9606.ENSP00000269216	0	0	0	0	0	0	0.9	0.11	0.907
POSTN	COL3A1	4445267	4438049	9606.ENSP00000369071	9606.ENSP00000304408	0	0	0	0	0.798	0	0	0.561	0.907
FGG	ISLR	4440740	4434109	9606.ENSP00000336829	9606.ENSP00000249842	0	0	0	0	0	0.063	0.9	0	0.902
CXCL3	SST	4437221	4436733	9606.ENSP00000296026	9606.ENSP00000287641	0	0	0	0	0	0	0.9	0.062	0.902
AGTR2	NPY1R	4443835	4442512	9606.ENSP00000360973	9606.ENSP00000354652	0	0	0	0.656	0	0	0.9	0.089	0.901
NPY1R	CXCL3	4442512	4437221	9606.ENSP00000354652	9606.ENSP00000296026	0	0	0	0	0	0	0.9	0.058	0.901
WNT5A	CFTR	4435460	4432552	9606.ENSP00000264634	9606.ENSP00000003084	0	0	0	0	0	0	0.9	0.052	0.901
HIST1H2BJ	BCL2	4451152	4446777	9606.ENSP00000476136	9606.ENSP00000381185	0	0	0	0	0	0	0.9	0	0.9
COL5A1	LUM	4443819	4435725	9606.ENSP00000360882	9606.ENSP00000266718	0	0	0	0	0.379	0.082	0.72	0.449	0.9
AGTR2	CXCL3	4443835	4437221	9606.ENSP00000360973	9606.ENSP00000296026	0	0	0	0	0	0	0.9	0	0.9
HIST1H2BJ	HOXD4	4451152	4437863	9606.ENSP00000476136	9606.ENSP00000302548	0	0	0	0	0	0	0.9	0	0.9
SFTA3	DMBT1	4449444	4443222	9606.ENSP00000428331	9606.ENSP00000357905	0	0	0	0	0	0	0.9	0	0.9
MCEMP1	SLC27A2	4440140	4435783	9606.ENSP00000329920	9606.ENSP00000267842	0	0	0	0	0	0	0.9	0	0.9
ESRP1	FGG	4448377	4440740	9606.ENSP00000405738	9606.ENSP00000336829	0	0	0	0	0	0	0.9	0	0.9
POSTN	DCN	4445267	4432629	9606.ENSP00000369071	9606.ENSP00000052754	0	0	0	0	0.64	0	0	0.726	0.897
ASPM	ANLN	4442873	4435644	9606.ENSP00000356379	9606.ENSP00000265748	0	0	0	0	0.869	0.082	0	0.173	0.892
SFTPB	NKX2-1	4447362	4441663	9606.ENSP00000386346	9606.ENSP00000346879	0	0	0	0	0.179	0	0	0.871	0.889
SFTPC	SCGB1A1	4439043	4436279	9606.ENSP00000316152	9606.ENSP00000278282	0	0	0	0	0.395	0	0	0.82	0.886
TOP2A	ANLN	4448614	4435644	9606.ENSP00000411532	9606.ENSP00000265748	0	0	0	0	0.834	0	0	0.326	0.883
POSTN	COL1A2	4445267	4437383	9606.ENSP00000369071	9606.ENSP00000297268	0	0	0	0	0.737	0	0	0.534	0.872
POSTN	COL1A1	4445267	4433346	9606.ENSP00000369071	9606.ENSP00000225964	0	0	0	0	0.663	0	0	0.613	0.864
NKX2-1	GATA6	4441663	4435874	9606.ENSP00000346879	9606.ENSP00000269216	0	0	0	0	0	0.472	0	0.732	0.853
KL	INSR	4445327	4437994	9606.ENSP00000369442	9606.ENSP00000303830	0	0	0	0	0	0	0.8	0.273	0.848
COL6A3	DCN	4437161	4432629	9606.ENSP00000295550	9606.ENSP00000052754	0	0	0	0	0.577	0.082	0.36	0.45	0.845
NKX2-1	SFTPC	4441663	4439043	9606.ENSP00000346879	9606.ENSP00000316152	0	0	0	0	0.16	0	0	0.821	0.843
RRM2	ANLN	4442396	4435644	9606.ENSP00000353770	9606.ENSP00000265748	0	0	0	0	0.795	0	0	0.267	0.843
LUM	MMP2	4435725	4433061	9606.ENSP00000266718	9606.ENSP00000219070	0	0	0	0	0.742	0	0	0.407	0.841
NKX2-1	NAPSA	4441663	4434319	9606.ENSP00000346879	9606.ENSP00000253719	0	0	0	0	0.069	0	0	0.836	0.84
ASPN	COL3A1	4444584	4438049	9606.ENSP00000364694	9606.ENSP00000304408	0	0	0	0	0.733	0.082	0	0.397	0.839
PDZK1	CFTR	4447852	4432552	9606.ENSP00000394485	9606.ENSP00000003084	0	0	0	0	0.062	0.393	0	0.738	0.838
IL6	MMP1	4447254	4439553	9606.ENSP00000385675	9606.ENSP00000322788	0	0	0	0	0.154	0	0	0.814	0.836
NKX2-1	KRT7	4441663	4440087	9606.ENSP00000346879	9606.ENSP00000329243	0	0	0	0	0	0	0	0.836	0.836
KRT7	NAPSA	4440087	4434319	9606.ENSP00000329243	9606.ENSP00000253719	0	0	0	0	0.061	0	0	0.832	0.835
FGG	CPB2	4440740	4432734	9606.ENSP00000336829	9606.ENSP00000181383	0	0	0	0	0.76	0	0	0.33	0.833
SCNN1A	CFTR	4442340	4432552	9606.ENSP00000353292	9606.ENSP00000003084	0	0	0	0	0.055	0	0	0.831	0.833
HSD17B6	SDR16C5	4450358	4438338	9606.ENSP00000451406	9606.ENSP00000307607	0	0	0.211	0.605	0.061	0	0.8	0.219	0.831
POSTN	MMP2	4445267	4433061	9606.ENSP00000369071	9606.ENSP00000219070	0	0	0	0	0.454	0	0	0.7	0.829
SCGB3A2	SCGB1A1	4437325	4436279	9606.ENSP00000296694	9606.ENSP00000278282	0	0	0	0	0.431	0	0	0.703	0.823
IL6	MMP2	4447254	4433061	9606.ENSP00000385675	9606.ENSP00000219070	0	0	0	0	0.076	0	0	0.816	0.823
LOX	COL1A1	4433517	4433346	9606.ENSP00000231004	9606.ENSP00000225964	0	0	0	0	0.408	0.305	0	0.597	0.82
BDNF	IL6	4448727	4447254	9606.ENSP00000414303	9606.ENSP00000385675	0	0	0	0	0	0	0	0.811	0.811
SFTPC	ABCA3	4439043	4437790	9606.ENSP00000316152	9606.ENSP00000301732	0	0	0	0	0.083	0	0	0.8	0.808
IL6	F3	4447254	4440531	9606.ENSP00000385675	9606.ENSP00000334145	0	0	0	0	0.088	0	0	0.797	0.807
COL5A1	MMP2	4443819	4433061	9606.ENSP00000360882	9606.ENSP00000219070	0	0	0	0	0.557	0.361	0	0.363	0.804
ETV1	TMPRSS2	4448357	4446832	9606.ENSP00000405327	9606.ENSP00000381588	0	0	0	0	0	0	0	0.803	0.803
PTGS2	HPGD	4442894	4437300	9606.ENSP00000356438	9606.ENSP00000296522	0	0	0	0	0.061	0	0	0.799	0.803
IL6	HP	4447254	4441808	9606.ENSP00000385675	9606.ENSP00000348170	0	0	0	0	0	0	0	0.799	0.799
IL6	REN	4447254	4436004	9606.ENSP00000385675	9606.ENSP00000272190	0	0	0	0	0	0	0	0.796	0.797
SFTPB	ABCA3	4447362	4437790	9606.ENSP00000386346	9606.ENSP00000301732	0	0	0	0	0	0	0	0.797	0.797
IL6	CXCL3	4447254	4437221	9606.ENSP00000385675	9606.ENSP00000296026	0	0	0	0	0.276	0	0	0.725	0.793
COL6A3	LUM	4437161	4435725	9606.ENSP00000295550	9606.ENSP00000266718	0	0	0	0	0.585	0.082	0	0.498	0.792
POSTN	LUM	4445267	4435725	9606.ENSP00000369071	9606.ENSP00000266718	0	0	0	0	0.594	0	0	0.511	0.792
IL6	AGER	4447254	4444498	9606.ENSP00000385675	9606.ENSP00000364210	0	0	0	0	0	0	0	0.78	0.78
IL6	PTX3	4447254	4437211	9606.ENSP00000385675	9606.ENSP00000295927	0	0	0	0	0.173	0	0	0.743	0.778
POSTN	COL6A3	4445267	4437161	9606.ENSP00000369071	9606.ENSP00000295550	0	0	0	0	0.587	0	0	0.472	0.773
NKX2-1	ABCA3	4441663	4437790	9606.ENSP00000346879	9606.ENSP00000301732	0	0	0	0	0	0	0	0.772	0.772
COL1A2	LOX	4437383	4433517	9606.ENSP00000297268	9606.ENSP00000231004	0	0	0	0	0.386	0.305	0	0.496	0.766
AGR2	AGR3	4447695	4438430	9606.ENSP00000391490	9606.ENSP00000308606	0	0	0	0.962	0.758	0	0	0.8	0.765
SFTPB	SCGB1A1	4447362	4436279	9606.ENSP00000386346	9606.ENSP00000278282	0	0	0	0	0.378	0	0	0.632	0.761
COL3A1	MMP2	4438049	4433061	9606.ENSP00000304408	9606.ENSP00000219070	0	0	0	0	0.482	0	0	0.552	0.758
MUC1	KRT7	4451890	4440087	9606.ENSP00000484824	9606.ENSP00000329243	0	0	0	0	0.201	0	0	0.709	0.757
HSD11B2	HPGD	4439082	4437300	9606.ENSP00000316786	9606.ENSP00000296522	0	0	0	0	0.059	0	0	0.746	0.751
IL6	WNT5A	4447254	4435460	9606.ENSP00000385675	9606.ENSP00000264634	0	0	0	0	0.076	0	0	0.733	0.743
COL3A1	LOX	4438049	4433517	9606.ENSP00000304408	9606.ENSP00000231004	0	0	0	0	0.277	0.305	0	0.53	0.743
IL6	COL1A1	4447254	4433346	9606.ENSP00000385675	9606.ENSP00000225964	0	0	0	0	0.065	0	0	0.735	0.741
SFTPD	SCGB1A1	4443913	4436279	9606.ENSP00000361366	9606.ENSP00000278282	0	0	0	0	0.234	0	0	0.675	0.74
SERPINF1	COL1A1	4434379	4433346	9606.ENSP00000254722	9606.ENSP00000225964	0	0	0	0	0.269	0.299	0	0.529	0.738
POSTN	LOX	4445267	4433517	9606.ENSP00000369071	9606.ENSP00000231004	0	0	0	0	0.43	0	0	0.551	0.733
MUC1	SFTPD	4451890	4443913	9606.ENSP00000484824	9606.ENSP00000361366	0	0	0	0	0	0	0	0.733	0.733
SFTA3	NKX2-1	4449444	4441663	9606.ENSP00000428331	9606.ENSP00000346879	0	0	0	0	0.473	0	0	0.51	0.73
MOXD1	TMEM163	4442994	4436453	9606.ENSP00000356940	9606.ENSP00000281924	0	0	0	0	0	0	0	0.724	0.724
NKX2-1	SCGB3A2	4441663	4437325	9606.ENSP00000346879	9606.ENSP00000296694	0	0	0	0	0.061	0	0	0.714	0.721
HP	LBP	4441808	4433018	9606.ENSP00000348170	9606.ENSP00000217407	0	0	0	0	0.098	0	0	0.701	0.718
BDNF	INSR	4448727	4437994	9606.ENSP00000414303	9606.ENSP00000303830	0	0	0	0	0	0.185	0.6	0.205	0.718
MAPT	BCHE	4441081	4435424	9606.ENSP00000340820	9606.ENSP00000264381	0	0	0	0	0.061	0.379	0	0.555	0.717
NKX2-1	CLDN18	4441663	4432739	9606.ENSP00000346879	9606.ENSP00000183605	0	0	0	0	0.064	0	0	0.711	0.717
IL6	AREG	4447254	4446446	9606.ENSP00000385675	9606.ENSP00000379097	0	0	0	0	0.096	0	0	0.698	0.716
HNF4G	A1CF	4446548	4446414	9606.ENSP00000379701	9606.ENSP00000378868	0	0	0	0	0.369	0	0	0.567	0.715
IL6	TNFRSF11B	4447254	4437397	9606.ENSP00000385675	9606.ENSP00000297350	0	0	0	0	0.07	0	0	0.706	0.715
IL6	FABP4	4447254	4434459	9606.ENSP00000385675	9606.ENSP00000256104	0	0	0	0	0.058	0	0	0.706	0.712
MUC1	IL6	4451890	4447254	9606.ENSP00000484824	9606.ENSP00000385675	0	0	0	0	0	0	0	0.707	0.707
ADRB1	REN	4443292	4436004	9606.ENSP00000358301	9606.ENSP00000272190	0	0	0	0	0	0	0	0.707	0.707
KL	REN	4445327	4436004	9606.ENSP00000369442	9606.ENSP00000272190	0	0	0	0	0	0	0	0.706	0.706
ESRP1	RAB25	4448377	4442453	9606.ENSP00000405738	9606.ENSP00000354376	0	0	0	0	0.538	0	0	0.389	0.706
GIG25	HP	4446103	4441808	9606.ENSP00000376793	9606.ENSP00000348170	0	0	0	0	0.064	0.129	0	0.669	0.706
IL6	PDGFRA	4447254	4434540	9606.ENSP00000385675	9606.ENSP00000257290	0	0	0	0	0	0	0.6	0.294	0.705
PTGS2	MMP2	4442894	4433061	9606.ENSP00000356438	9606.ENSP00000219070	0	0	0	0	0.066	0	0	0.696	0.704
POSTN	ASPN	4445267	4444584	9606.ENSP00000369071	9606.ENSP00000364694	0	0	0	0	0.357	0	0	0.554	0.701
COL5A1	DCN	4443819	4432629	9606.ENSP00000360882	9606.ENSP00000052754	0	0	0	0	0.204	0.405	0	0.418	0.7
F3	CPB2	4440531	4432734	9606.ENSP00000334145	9606.ENSP00000181383	0	0	0	0	0	0	0	0.7	0.7
AGR2	AREG	4447695	4446446	9606.ENSP00000391490	9606.ENSP00000379097	0	0	0	0	0.111	0	0	0.675	0.699
IL6	AQP4	4447254	4445746	9606.ENSP00000385675	9606.ENSP00000372654	0	0	0	0	0	0	0	0.697	0.697
PTGS2	MMP1	4442894	4439553	9606.ENSP00000356438	9606.ENSP00000322788	0	0	0	0	0.138	0	0	0.661	0.696
GATM	DUOX1	4446582	4439166	9606.ENSP00000379895	9606.ENSP00000317997	0	0	0	0	0	0	0	0.695	0.695
NKX2-1	SCGB1A1	4441663	4436279	9606.ENSP00000346879	9606.ENSP00000278282	0	0	0	0	0.077	0	0	0.682	0.694
AGER	SFTPD	4444498	4443913	9606.ENSP00000364210	9606.ENSP00000361366	0	0	0	0	0.359	0	0	0.536	0.69
TBX5	GATA6	4438546	4435874	9606.ENSP00000309913	9606.ENSP00000269216	0	0	0	0	0	0.085	0	0.675	0.69
SFTPA2	ABCA3	4443918	4437790	9606.ENSP00000361400	9606.ENSP00000301732	0	0	0	0	0.097	0	0	0.669	0.689
LOX	MMP2	4433517	4433061	9606.ENSP00000231004	9606.ENSP00000219070	0	0	0	0	0.332	0	0	0.553	0.688
COL6A3	LOX	4437161	4433517	9606.ENSP00000295550	9606.ENSP00000231004	0	0	0	0	0.582	0	0	0.283	0.688
DMBT1	ASPA	4443222	4435190	9606.ENSP00000357905	9606.ENSP00000263080	0	0	0	0	0	0	0	0.686	0.687
COL6A3	MMP2	4437161	4433061	9606.ENSP00000295550	9606.ENSP00000219070	0	0	0	0	0.357	0.379	0	0.273	0.684
CXCL17	CCL8	4451030	4446293	9606.ENSP00000472467	9606.ENSP00000378118	0	0	0	0	0	0.568	0	0.29	0.68
KL	WNT5A	4445327	4435460	9606.ENSP00000369442	9606.ENSP00000264634	0	0	0	0	0	0.265	0	0.579	0.678
COL5A1	LOX	4443819	4433517	9606.ENSP00000360882	9606.ENSP00000231004	0	0	0	0	0.436	0	0	0.45	0.676
BDNF	PDGFRA	4448727	4434540	9606.ENSP00000414303	9606.ENSP00000257290	0	0	0	0	0	0	0.6	0.221	0.675
MMP1	COL1A2	4439553	4437383	9606.ENSP00000322788	9606.ENSP00000297268	0	0	0	0	0.111	0	0	0.646	0.672
TBX5	HOXC10	4438546	4438317	9606.ENSP00000309913	9606.ENSP00000307321	0	0	0	0	0	0.098	0	0.651	0.672
IL6	GIG25	4447254	4446103	9606.ENSP00000385675	9606.ENSP00000376793	0	0	0	0	0	0	0	0.67	0.67
IL6	CCL8	4447254	4446293	9606.ENSP00000385675	9606.ENSP00000378118	0	0	0	0	0.173	0	0	0.61	0.664
SCGN	SYNPO2	4444978	4438186	9606.ENSP00000367197	9606.ENSP00000306015	0	0	0	0	0	0	0	0.663	0.663
SFTPC	SCGB3A2	4439043	4437325	9606.ENSP00000316152	9606.ENSP00000296694	0	0	0	0	0.385	0	0	0.474	0.663
F3	PTX3	4440531	4437211	9606.ENSP00000334145	9606.ENSP00000295927	0	0	0	0	0.063	0	0	0.654	0.662
STEAP3	AGXT2	4446107	4433532	9606.ENSP00000376822	9606.ENSP00000231420	0	0	0	0	0	0	0	0.659	0.659
SFTA3	SFTA2	4449444	4442204	9606.ENSP00000428331	9606.ENSP00000351989	0	0	0	0	0.088	0	0	0.641	0.658
EPHA4	SYT13	4436447	4432605	9606.ENSP00000281821	9606.ENSP00000020926	0	0	0	0	0.082	0.05	0	0.638	0.657
HOPX	NKX2-1	4450314	4441663	9606.ENSP00000450527	9606.ENSP00000346879	0	0	0	0	0	0.074	0	0.644	0.656
FBLN1	COL1A1	4440269	4433346	9606.ENSP00000331544	9606.ENSP00000225964	0	0	0	0	0.436	0.063	0	0.396	0.653
ASPN	COL11A1	4444584	4443457	9606.ENSP00000364694	9606.ENSP00000359114	0	0	0	0	0.261	0.082	0	0.527	0.651
GATA6	SEMA3C	4435874	4435592	9606.ENSP00000269216	9606.ENSP00000265361	0	0	0	0	0.069	0	0	0.641	0.651
SFTPB	FOXF2	4447362	4434725	9606.ENSP00000386346	9606.ENSP00000259806	0	0	0	0	0	0	0	0.649	0.649
IL6	LBP	4447254	4433018	9606.ENSP00000385675	9606.ENSP00000217407	0	0	0	0	0.063	0	0	0.641	0.649
SFTA3	FOXF1	4449444	4435078	9606.ENSP00000428331	9606.ENSP00000262426	0	0	0	0	0	0	0	0.648	0.648
NPY1R	SYNPO2	4442512	4438186	9606.ENSP00000354652	9606.ENSP00000306015	0	0	0	0	0	0	0	0.645	0.645
AQP9	CFTR	4433107	4432552	9606.ENSP00000219919	9606.ENSP00000003084	0	0	0	0	0	0.11	0	0.615	0.643
SFN	MMP1	4441103	4439553	9606.ENSP00000340989	9606.ENSP00000322788	0	0	0	0	0	0	0	0.641	0.641
MLIP	CASQ2	4449358	4434880	9606.ENSP00000426290	9606.ENSP00000261448	0	0	0	0	0.641	0	0	0	0.641
SFTPA2	SCGB1A1	4443918	4436279	9606.ENSP00000361400	9606.ENSP00000278282	0	0	0	0	0.336	0	0	0.48	0.64
AREG	PDGFRA	4446446	4434540	9606.ENSP00000379097	9606.ENSP00000257290	0	0	0	0	0	0	0.6	0.138	0.64
SFTPB	FOXF1	4447362	4435078	9606.ENSP00000386346	9606.ENSP00000262426	0	0	0	0	0	0	0	0.64	0.64
IL6	DCN	4447254	4432629	9606.ENSP00000385675	9606.ENSP00000052754	0	0	0	0	0	0	0	0.64	0.64
POSTN	COL5A1	4445267	4443819	9606.ENSP00000369071	9606.ENSP00000360882	0	0	0	0	0.359	0	0	0.459	0.638
COLEC12	CSPG5	4446989	4445771	9606.ENSP00000383115	9606.ENSP00000373244	0	0	0	0	0	0.638	0	0	0.638
PDGFRA	DCN	4434540	4432629	9606.ENSP00000257290	9606.ENSP00000052754	0	0	0	0	0.545	0.125	0	0.162	0.637
GATA6	FOXF1	4435874	4435078	9606.ENSP00000269216	9606.ENSP00000262426	0	0	0	0	0.088	0.153	0	0.566	0.636
PLN	CASQ2	4442014	4434880	9606.ENSP00000350132	9606.ENSP00000261448	0	0	0	0	0.323	0	0	0.483	0.635
MLIP	PLN	4449358	4442014	9606.ENSP00000426290	9606.ENSP00000350132	0	0	0	0	0.631	0	0	0	0.631
COL1A2	SERPINF1	4437383	4434379	9606.ENSP00000297268	9606.ENSP00000254722	0	0	0	0	0.221	0.062	0	0.535	0.631
PTGS2	LOX	4442894	4433517	9606.ENSP00000356438	9606.ENSP00000231004	0	0	0	0	0.09	0	0	0.611	0.631
HSD17B6	REN	4450358	4436004	9606.ENSP00000451406	9606.ENSP00000272190	0	0	0	0	0	0	0	0.63	0.63
AREG	NTRK2	4446446	4436251	9606.ENSP00000379097	9606.ENSP00000277120	0	0	0	0	0.055	0	0.6	0.096	0.628
A1CF	CPB2	4446414	4432734	9606.ENSP00000378868	9606.ENSP00000181383	0	0	0	0	0.625	0	0	0	0.625
COL1A2	MXRA5	4437383	4433031	9606.ENSP00000297268	9606.ENSP00000217939	0	0	0	0	0.533	0.082	0	0.196	0.625
PTGS2	REN	4442894	4436004	9606.ENSP00000356438	9606.ENSP00000272190	0	0	0	0	0.088	0	0	0.605	0.625
AGER	MMP2	4444498	4433061	9606.ENSP00000364210	9606.ENSP00000219070	0	0	0	0	0	0	0	0.624	0.624
GREM1	LOX	4451289	4433517	9606.ENSP00000478319	9606.ENSP00000231004	0	0	0	0	0.063	0	0	0.615	0.624
MUC4	CFTR	4448901	4432552	9606.ENSP00000417498	9606.ENSP00000003084	0	0	0	0	0.088	0	0	0.598	0.618
SFTPA2	NKX2-1	4443918	4441663	9606.ENSP00000361400	9606.ENSP00000346879	0	0	0	0	0.207	0	0	0.537	0.618
PTGS2	CXCL3	4442894	4437221	9606.ENSP00000356438	9606.ENSP00000296026	0	0	0	0	0.26	0	0	0.504	0.617
SFTPC	PDPN	4439043	4437078	9606.ENSP00000316152	9606.ENSP00000294489	0	0	0	0	0	0	0	0.616	0.616
HNF4G	PCK1	4446548	4439313	9606.ENSP00000379701	9606.ENSP00000319814	0	0	0	0	0.158	0	0	0.559	0.613
COL3A1	MXRA5	4438049	4433031	9606.ENSP00000304408	9606.ENSP00000217939	0	0	0	0	0.543	0.082	0	0.15	0.612
AGER	SCGB1A1	4444498	4436279	9606.ENSP00000364210	9606.ENSP00000278282	0	0	0	0	0.356	0	0	0.421	0.611
DIO2	FABP4	4450335	4434459	9606.ENSP00000450980	9606.ENSP00000256104	0	0	0	0	0	0	0	0.611	0.611
COL1A2	CCDC80	4437383	4432819	9606.ENSP00000297268	9606.ENSP00000206423	0	0	0	0	0.453	0	0	0.316	0.61
ESRP1	RBM24	4448377	4445154	9606.ENSP00000405738	9606.ENSP00000368341	0	0	0	0	0.063	0	0	0.601	0.61
IL6	TREM1	4447254	4433908	9606.ENSP00000385675	9606.ENSP00000244709	0	0	0	0	0.095	0	0	0.585	0.608
MMP1	COL1A1	4439553	4433346	9606.ENSP00000322788	9606.ENSP00000225964	0	0	0	0	0.128	0	0	0.569	0.608
FBLN1	DCN	4440269	4432629	9606.ENSP00000331544	9606.ENSP00000052754	0	0	0	0	0.283	0.051	0	0.47	0.607
HSD17B6	CYP2B6	4450358	4439703	9606.ENSP00000451406	9606.ENSP00000324648	0	0	0	0	0.061	0.064	0	0.589	0.607
SLC6A14	SLC3A1	4450971	4434795	9606.ENSP00000470801	9606.ENSP00000260649	0	0	0	0	0.055	0	0	0.601	0.606
SFTPB	SCGB3A2	4447362	4437325	9606.ENSP00000386346	9606.ENSP00000296694	0	0	0	0	0.373	0	0	0.397	0.606
TMEM100	SUSD2	4450782	4442102	9606.ENSP00000465638	9606.ENSP00000351075	0	0	0	0	0	0	0	0.605	0.605
NKX2-1	SST	4441663	4436733	9606.ENSP00000346879	9606.ENSP00000287641	0	0	0	0	0	0	0	0.603	0.603
PDGFD	NTRK2	4446114	4436251	9606.ENSP00000376865	9606.ENSP00000277120	0	0	0	0	0	0	0.6	0.05	0.603
CCL8	CXCL3	4446293	4437221	9606.ENSP00000378118	9606.ENSP00000296026	0	0	0	0	0.132	0	0	0.561	0.602
ASPN	COL1A1	4444584	4433346	9606.ENSP00000364694	9606.ENSP00000225964	0	0	0	0	0.384	0.082	0	0.353	0.602
ADRB1	BCHE	4443292	4435424	9606.ENSP00000358301	9606.ENSP00000264381	0	0	0	0	0	0	0	0.602	0.602
LOXL2	COL1A1	4445831	4433346	9606.ENSP00000373783	9606.ENSP00000225964	0	0	0	0	0.294	0	0	0.457	0.6
AREG	INSR	4446446	4437994	9606.ENSP00000379097	9606.ENSP00000303830	0	0	0	0	0	0	0.6	0.041	0.6
CCL18	IL6	4451437	4447254	9606.ENSP00000479955	9606.ENSP00000385675	0	0	0	0	0.113	0	0	0.568	0.6
PDGFD	INSR	4446114	4437994	9606.ENSP00000376865	9606.ENSP00000303830	0	0	0	0	0	0	0.6	0	0.6
PTGS2	WNT5A	4442894	4435460	9606.ENSP00000356438	9606.ENSP00000264634	0	0	0	0	0	0	0	0.599	0.599
AQP4	DNER	4445746	4441501	9606.ENSP00000372654	9606.ENSP00000345229	0	0	0	0	0.223	0.075	0	0.486	0.598
BDNF	MAPT	4448727	4441081	9606.ENSP00000414303	9606.ENSP00000340820	0	0	0	0	0.062	0	0	0.589	0.598
HP	FGG	4441808	4440740	9606.ENSP00000348170	9606.ENSP00000336829	0	0	0	0	0.234	0.157	0	0.428	0.598
PDPN	SCGB1A1	4437078	4436279	9606.ENSP00000294489	9606.ENSP00000278282	0	0	0	0	0	0	0	0.596	0.596
CLIC5	CFTR	4432744	4432552	9606.ENSP00000185206	9606.ENSP00000003084	0	0	0	0	0.069	0	0.54	0.131	0.595
SFTPD	ABCA3	4443913	4437790	9606.ENSP00000361366	9606.ENSP00000301732	0	0	0	0	0.091	0	0	0.573	0.595
IL6	LOX	4447254	4433517	9606.ENSP00000385675	9606.ENSP00000231004	0	0	0	0	0.088	0	0	0.574	0.594
PDZK1	SLC17A3	4447852	4446630	9606.ENSP00000394485	9606.ENSP00000380250	0	0	0	0	0	0.05	0	0.589	0.592
MMP1	DCN	4439553	4432629	9606.ENSP00000322788	9606.ENSP00000052754	0	0	0	0	0.069	0	0	0.577	0.59
DIO2	NKX2-1	4450335	4441663	9606.ENSP00000450980	9606.ENSP00000346879	0	0	0	0	0	0	0	0.589	0.59
HSD11B2	REN	4439082	4436004	9606.ENSP00000316786	9606.ENSP00000272190	0	0	0	0	0	0	0	0.589	0.589
PTGS2	FABP4	4442894	4434459	9606.ENSP00000356438	9606.ENSP00000256104	0	0	0	0	0.061	0	0	0.58	0.589
MUC4	IL6	4448901	4447254	9606.ENSP00000417498	9606.ENSP00000385675	0	0	0	0	0	0	0	0.587	0.587
COL3A1	ISLR	4438049	4434109	9606.ENSP00000304408	9606.ENSP00000249842	0	0	0	0	0.563	0.082	0	0	0.582
LUM	LOX	4435725	4433517	9606.ENSP00000266718	9606.ENSP00000231004	0	0	0	0	0.344	0	0	0.389	0.582
COLEC12	MARCO	4446989	4439239	9606.ENSP00000383115	9606.ENSP00000318916	0	0	0	0	0	0	0	0.581	0.581
POSTN	COL11A1	4445267	4443457	9606.ENSP00000369071	9606.ENSP00000359114	0	0	0	0	0.296	0	0	0.429	0.581
SFTPB	AGER	4447362	4444498	9606.ENSP00000386346	9606.ENSP00000364210	0	0	0	0	0.423	0	0	0.302	0.58
TMEM27	CTSE	4445373	4442086	9606.ENSP00000369699	9606.ENSP00000350911	0	0	0	0	0	0	0	0.579	0.579
MAP7	C1orf116	4451663	4442253	9606.ENSP00000482335	9606.ENSP00000352447	0	0	0	0	0	0	0	0.579	0.579
IL6	HPGD	4447254	4437300	9606.ENSP00000385675	9606.ENSP00000296522	0	0	0	0	0	0	0	0.577	0.577
SCNN1A	MMP1	4442340	4439553	9606.ENSP00000353292	9606.ENSP00000322788	0	0	0	0	0	0	0	0.577	0.577
MMP12	IL6	4450601	4447254	9606.ENSP00000458585	9606.ENSP00000385675	0	0	0	0	0.09	0	0	0.551	0.574
LAMA2	COL6A3	4448118	4437161	9606.ENSP00000400365	9606.ENSP00000295550	0	0	0	0	0.113	0	0	0.539	0.574
TNFRSF11B	COL1A1	4437397	4433346	9606.ENSP00000297350	9606.ENSP00000225964	0	0	0	0	0.123	0	0	0.53	0.57
PTGS2	COL10A1	4442894	4439916	9606.ENSP00000356438	9606.ENSP00000327368	0	0	0	0	0.061	0	0	0.561	0.57
AGER	SCGB3A2	4444498	4437325	9606.ENSP00000364210	9606.ENSP00000296694	0	0	0	0	0.355	0	0	0.359	0.569
TREM1	AQP9	4433908	4433107	9606.ENSP00000244709	9606.ENSP00000219919	0	0	0	0	0.54	0	0	0.099	0.567
A1CF	PCK1	4446414	4439313	9606.ENSP00000378868	9606.ENSP00000319814	0	0	0	0	0.567	0	0	0	0.567
AGTR2	SFTPC	4443835	4439043	9606.ENSP00000360973	9606.ENSP00000316152	0	0	0	0	0.094	0	0	0.541	0.566
AREG	PTGS2	4446446	4442894	9606.ENSP00000379097	9606.ENSP00000356438	0	0	0	0	0.115	0	0	0.53	0.566
COL3A1	CCDC80	4438049	4432819	9606.ENSP00000304408	9606.ENSP00000206423	0	0	0	0	0.455	0	0	0.235	0.566
NPY1R	NTRK2	4442512	4436251	9606.ENSP00000354652	9606.ENSP00000277120	0	0	0	0	0.096	0.072	0	0.52	0.562
SLIT2	LUM	4449223	4435725	9606.ENSP00000422591	9606.ENSP00000266718	0	0	0	0.596	0.088	0.527	0	0.094	0.56
HP	AZGP1	4441808	4436962	9606.ENSP00000348170	9606.ENSP00000292401	0	0	0	0	0.109	0	0	0.527	0.56
ASPN	ISLR	4444584	4434109	9606.ENSP00000364694	9606.ENSP00000249842	0	0	0	0.578	0.547	0	0	0.108	0.56
HOXC10	HOXC6	4438317	4433843	9606.ENSP00000307321	9606.ENSP00000243108	0	0	0	0.711	0.35	0.185	0	0.708	0.559
SLIT2	SEMA3C	4449223	4435592	9606.ENSP00000422591	9606.ENSP00000265361	0	0	0	0	0.076	0	0	0.537	0.554
EPHA4	SEMA3C	4436447	4435592	9606.ENSP00000281821	9606.ENSP00000265361	0	0	0	0	0	0.059	0	0.546	0.554
POSTN	CTHRC1	4445267	4440193	9606.ENSP00000369071	9606.ENSP00000330523	0	0	0	0	0.256	0	0	0.423	0.553
HSD11B1	HPGD	4442791	4437300	9606.ENSP00000355995	9606.ENSP00000296522	0	0	0	0	0	0	0	0.55	0.55
MCEMP1	TREM1	4440140	4433908	9606.ENSP00000329920	9606.ENSP00000244709	0	0	0	0	0.53	0	0	0.079	0.548
LOX	DCN	4433517	4432629	9606.ENSP00000231004	9606.ENSP00000052754	0	0	0	0	0.165	0	0	0.479	0.547
BDNF	SST	4448727	4436733	9606.ENSP00000414303	9606.ENSP00000287641	0	0	0	0	0.064	0	0	0.536	0.547
BDNF	MMP1	4448727	4439553	9606.ENSP00000414303	9606.ENSP00000322788	0	0	0	0	0.061	0	0	0.536	0.546
FMO1	CYP2B6	4451610	4439703	9606.ENSP00000481732	9606.ENSP00000324648	0.043	0	0	0	0.061	0.127	0	0.489	0.545
FGG	F3	4440740	4440531	9606.ENSP00000336829	9606.ENSP00000334145	0	0	0	0	0	0	0	0.544	0.544
WNT5A	MMP2	4435460	4433061	9606.ENSP00000264634	9606.ENSP00000219070	0	0	0	0	0.214	0.08	0	0.421	0.544
SCGB1A1	FOXF2	4436279	4434725	9606.ENSP00000278282	9606.ENSP00000259806	0	0	0	0	0.061	0	0	0.533	0.543
MAPT	NTRK2	4441081	4436251	9606.ENSP00000340820	9606.ENSP00000277120	0	0	0	0	0.199	0	0	0.452	0.542
GREM1	SLIT2	4451289	4449223	9606.ENSP00000478319	9606.ENSP00000422591	0	0	0	0	0.061	0	0	0.532	0.542
LOXL2	COL5A1	4445831	4443819	9606.ENSP00000373783	9606.ENSP00000360882	0	0	0	0	0.38	0	0	0.286	0.539
CCL18	SFTPD	4451437	4443913	9606.ENSP00000479955	9606.ENSP00000361366	0	0	0	0	0	0	0	0.537	0.537
CCL18	CXCL3	4451437	4437221	9606.ENSP00000479955	9606.ENSP00000296026	0	0	0	0	0.099	0	0	0.504	0.534
SCNN1A	NAT8	4442340	4436027	9606.ENSP00000353292	9606.ENSP00000272425	0	0	0	0	0	0	0	0.534	0.534
FBLN1	LUM	4440269	4435725	9606.ENSP00000331544	9606.ENSP00000266718	0	0	0	0	0.21	0.051	0	0.429	0.534
BDNF	EPHA4	4448727	4436447	9606.ENSP00000414303	9606.ENSP00000281821	0	0	0	0	0.061	0.185	0	0.441	0.534
TMEM27	SLC3A1	4445373	4434795	9606.ENSP00000369699	9606.ENSP00000260649	0	0	0	0	0.097	0	0	0.503	0.532
FBLN1	COL3A1	4440269	4438049	9606.ENSP00000331544	9606.ENSP00000304408	0	0	0	0	0.249	0.063	0	0.387	0.531
BDNF	PTGS2	4448727	4442894	9606.ENSP00000414303	9606.ENSP00000356438	0	0	0	0	0.061	0	0	0.521	0.531
SUSD2	F3	4442102	4440531	9606.ENSP00000351075	9606.ENSP00000334145	0	0	0	0	0	0	0	0.529	0.529
INSR	FABP4	4437994	4434459	9606.ENSP00000303830	9606.ENSP00000256104	0	0	0	0	0	0.379	0	0.272	0.529
PTGS2	SST	4442894	4436733	9606.ENSP00000356438	9606.ENSP00000287641	0	0	0	0	0	0	0	0.528	0.528
IL6	SFTPD	4447254	4443913	9606.ENSP00000385675	9606.ENSP00000361366	0	0	0	0	0	0	0	0.528	0.528
ADRB1	GPR133	4443292	4434921	9606.ENSP00000358301	9606.ENSP00000261654	0	0	0	0	0	0	0	0.527	0.527
SCGB1A1	FOXF1	4436279	4435078	9606.ENSP00000278282	9606.ENSP00000262426	0	0	0	0	0.062	0	0	0.516	0.527
COL5A1	CCDC80	4443819	4432819	9606.ENSP00000360882	9606.ENSP00000206423	0	0	0	0	0.24	0	0	0.402	0.526
ASPN	HBA2	4444584	4434183	9606.ENSP00000364694	9606.ENSP00000251595	0	0	0	0	0	0	0	0.526	0.526
BASP1	INSR	4439274	4437994	9606.ENSP00000319281	9606.ENSP00000303830	0	0	0	0	0.05	0	0	0.521	0.525
SFTPB	SLC34A2	4447362	4445639	9606.ENSP00000386346	9606.ENSP00000371483	0	0	0	0	0.333	0	0	0.316	0.524
MMP1	LOX	4439553	4433517	9606.ENSP00000322788	9606.ENSP00000231004	0	0	0	0	0.194	0	0	0.431	0.522
TBX5	SALL1	4438546	4434147	9606.ENSP00000309913	9606.ENSP00000251020	0	0	0	0	0	0.123	0	0.477	0.522
SLC34A2	KL	4445639	4445327	9606.ENSP00000371483	9606.ENSP00000369442	0	0	0	0	0.063	0	0	0.51	0.521
SFTA3	SCGB1A1	4449444	4436279	9606.ENSP00000428331	9606.ENSP00000278282	0	0	0	0	0.089	0	0	0.496	0.521
SPOCK1	MMP2	4446351	4433061	9606.ENSP00000378401	9606.ENSP00000219070	0	0	0	0	0.102	0.305	0	0.293	0.52
CTHRC1	COL1A1	4440193	4433346	9606.ENSP00000330523	9606.ENSP00000225964	0	0	0	0	0.214	0	0	0.413	0.518
BDNF	BCHE	4448727	4435424	9606.ENSP00000414303	9606.ENSP00000264381	0	0	0	0	0.052	0	0	0.512	0.518
FBLN1	MMP2	4440269	4433061	9606.ENSP00000331544	9606.ENSP00000219070	0	0	0	0	0.289	0.076	0	0.325	0.518
ADAM12	MMP2	4443148	4433061	9606.ENSP00000357668	9606.ENSP00000219070	0	0	0	0	0.172	0	0	0.44	0.516
PTGS2	APOLD1	4442894	4439676	9606.ENSP00000356438	9606.ENSP00000324277	0	0	0	0	0	0	0	0.515	0.515
CYP2B6	BCHE	4439703	4435424	9606.ENSP00000324648	9606.ENSP00000264381	0	0	0	0	0	0	0	0.513	0.513
TNFRSF11B	COL1A2	4437397	4437383	9606.ENSP00000297350	9606.ENSP00000297268	0	0	0	0	0.119	0	0	0.47	0.513
FBLN1	COL1A2	4440269	4437383	9606.ENSP00000331544	9606.ENSP00000297268	0	0	0	0	0.362	0.063	0	0.25	0.512
HHIP	PDGFRA	4437307	4434540	9606.ENSP00000296575	9606.ENSP00000257290	0	0	0	0	0.061	0.127	0	0.453	0.512
HP	F3	4441808	4440531	9606.ENSP00000348170	9606.ENSP00000334145	0	0	0	0	0	0	0	0.512	0.512
IL6	CADM1	4447254	4440130	9606.ENSP00000385675	9606.ENSP00000329797	0	0	0	0	0	0	0	0.51	0.51
SCN7A	KCNJ3	4447427	4437119	9606.ENSP00000386796	9606.ENSP00000295101	0	0	0	0	0	0.075	0	0.491	0.509
SCN7A	SCNN1A	4447427	4442340	9606.ENSP00000386796	9606.ENSP00000353292	0	0	0	0	0	0	0.36	0.263	0.508
DIO2	PGC	4450335	4444085	9606.ENSP00000450980	9606.ENSP00000362116	0	0	0	0	0.055	0	0	0.501	0.508
MMP1	COL3A1	4439553	4438049	9606.ENSP00000322788	9606.ENSP00000304408	0	0	0	0	0.088	0	0	0.483	0.508
LMO3	NKX2-1	4450055	4441663	9606.ENSP00000442786	9606.ENSP00000346879	0	0	0	0	0.063	0.074	0	0.478	0.508
AQP4	NTRK2	4445746	4436251	9606.ENSP00000372654	9606.ENSP00000277120	0	0	0	0	0.393	0	0	0.222	0.507
FOXF1	LOX	4435078	4433517	9606.ENSP00000262426	9606.ENSP00000231004	0	0	0	0	0.111	0	0	0.467	0.506
BDNF	SEMA3C	4448727	4435592	9606.ENSP00000414303	9606.ENSP00000265361	0	0	0	0	0.063	0	0	0.495	0.506
POSTN	LTBP2	4445267	4434987	9606.ENSP00000369071	9606.ENSP00000261978	0	0	0	0	0.293	0	0	0.33	0.506
EPHA4	TFAP2C	4436447	4432785	9606.ENSP00000281821	9606.ENSP00000201031	0	0	0	0	0	0	0	0.505	0.505
KCNAB1	AKR1B10	4449075	4442268	9606.ENSP00000419952	9606.ENSP00000352584	0.057	0	0	0	0.063	0	0	0.483	0.503
HOPX	GATA6	4450314	4435874	9606.ENSP00000450527	9606.ENSP00000269216	0	0	0	0	0.062	0.268	0	0.335	0.503
LOXL2	COL1A2	4445831	4437383	9606.ENSP00000373783	9606.ENSP00000297268	0	0	0	0	0.229	0	0	0.378	0.501
WNT5A	COL1A1	4435460	4433346	9606.ENSP00000264634	9606.ENSP00000225964	0	0	0	0	0.249	0	0	0.363	0.501
PDGFRL	DCN	4450111	4432629	9606.ENSP00000444211	9606.ENSP00000052754	0	0	0	0	0.158	0.412	0	0.073	0.501
CCL18	MMP12	4451437	4450601	9606.ENSP00000479955	9606.ENSP00000458585	0	0	0	0	0.214	0	0	0.389	0.499
LOXL2	COL3A1	4445831	4438049	9606.ENSP00000373783	9606.ENSP00000304408	0	0	0	0	0.174	0	0	0.418	0.499
CTHRC1	COL1A2	4440193	4437383	9606.ENSP00000330523	9606.ENSP00000297268	0	0	0	0	0.328	0	0	0.285	0.499
MARCO	TREM1	4439239	4433908	9606.ENSP00000318916	9606.ENSP00000244709	0	0	0	0	0.397	0	0	0.199	0.497
POSTN	PRRX1	4445267	4433747	9606.ENSP00000369071	9606.ENSP00000239461	0	0	0	0	0.346	0	0	0.261	0.496
MUC1	AGR2	4451890	4447695	9606.ENSP00000484824	9606.ENSP00000391490	0	0	0	0	0.213	0	0	0.386	0.496
DUOX1	REN	4439166	4436004	9606.ENSP00000317997	9606.ENSP00000272190	0	0	0	0	0	0	0	0.495	0.495
TMEM30B	RAB25	4450326	4442453	9606.ENSP00000450842	9606.ENSP00000354376	0	0	0	0	0.323	0.167	0	0.175	0.494
AGER	CLIC5	4444498	4432744	9606.ENSP00000364210	9606.ENSP00000185206	0	0	0	0	0.049	0	0	0.489	0.493
IL6	ABCA3	4447254	4437790	9606.ENSP00000385675	9606.ENSP00000301732	0	0	0	0	0	0	0	0.489	0.489
NKX2-1	PDPN	4441663	4437078	9606.ENSP00000346879	9606.ENSP00000294489	0	0	0	0	0	0	0	0.488	0.488
EGFL6	NDNF	4445422	4445259	9606.ENSP00000369976	9606.ENSP00000369014	0	0	0	0	0.061	0	0	0.477	0.488
HSD11B1	PCK1	4442791	4439313	9606.ENSP00000355995	9606.ENSP00000319814	0	0	0	0	0.129	0	0	0.435	0.487
REN	SLC3A1	4436004	4434795	9606.ENSP00000272190	9606.ENSP00000260649	0	0	0	0	0	0	0	0.487	0.487
LAMA2	COL3A1	4448118	4438049	9606.ENSP00000400365	9606.ENSP00000304408	0	0	0	0	0.231	0	0	0.36	0.487
ABCA3	LAMP3	4437790	4435622	9606.ENSP00000301732	9606.ENSP00000265598	0	0	0	0	0.061	0.379	0	0.191	0.487
NKX2-1	TBX5	4441663	4438546	9606.ENSP00000346879	9606.ENSP00000309913	0	0	0	0	0	0.33	0	0.264	0.486
POSTN	FBLN1	4445267	4440269	9606.ENSP00000369071	9606.ENSP00000331544	0	0	0	0	0.141	0	0	0.427	0.486
COL1A1	CCDC80	4433346	4432819	9606.ENSP00000225964	9606.ENSP00000206423	0	0	0	0	0.334	0	0	0.259	0.486
BDNF	PTX3	4448727	4437211	9606.ENSP00000414303	9606.ENSP00000295927	0	0	0	0	0.069	0	0	0.47	0.485
NDNF	PRUNE2	4445259	4444771	9606.ENSP00000369014	9606.ENSP00000365908	0	0	0	0	0	0	0	0.485	0.485
COL5A1	FBLN1	4443819	4440269	9606.ENSP00000360882	9606.ENSP00000331544	0	0	0	0	0.181	0.063	0	0.381	0.484
ABCA3	SCGB1A1	4437790	4436279	9606.ENSP00000301732	9606.ENSP00000278282	0	0	0	0	0	0	0	0.483	0.483
SFTPD	NKX2-1	4443913	4441663	9606.ENSP00000361366	9606.ENSP00000346879	0	0	0	0	0.111	0	0	0.442	0.483
SFTPC	GATA6	4439043	4435874	9606.ENSP00000316152	9606.ENSP00000269216	0	0	0	0	0	0	0	0.482	0.482
PTGS2	TNFRSF11B	4442894	4437397	9606.ENSP00000356438	9606.ENSP00000297350	0	0	0	0	0.061	0	0	0.471	0.482
PID1	FABP4	4445983	4434459	9606.ENSP00000375907	9606.ENSP00000256104	0	0	0	0	0.063	0	0	0.469	0.481
SLC34A2	SFTPC	4445639	4439043	9606.ENSP00000371483	9606.ENSP00000316152	0	0	0	0	0.327	0	0	0.259	0.48
CEMIP	FRMD3	4446304	4437969	9606.ENSP00000378177	9606.ENSP00000303508	0	0	0	0	0	0	0	0.48	0.48
COL3A1	SERPINF1	4438049	4434379	9606.ENSP00000304408	9606.ENSP00000254722	0	0	0	0	0.135	0.299	0	0.211	0.48
COL1A2	PDGFRA	4437383	4434540	9606.ENSP00000297268	9606.ENSP00000257290	0	0	0	0	0.319	0.085	0	0.23	0.478
SCNN1A	REN	4442340	4436004	9606.ENSP00000353292	9606.ENSP00000272190	0	0	0	0	0	0	0	0.478	0.478
POSTN	CCDC80	4445267	4432819	9606.ENSP00000369071	9606.ENSP00000206423	0	0	0	0	0.289	0	0	0.296	0.478
COL3A1	PRRX1	4438049	4433747	9606.ENSP00000304408	9606.ENSP00000239461	0	0	0	0	0.346	0	0	0.234	0.478
PCP4	CPB2	4440099	4432734	9606.ENSP00000329403	9606.ENSP00000181383	0	0	0	0	0	0	0	0.477	0.477
COL3A1	LTBP2	4438049	4434987	9606.ENSP00000304408	9606.ENSP00000261978	0	0	0	0	0.276	0.063	0	0.29	0.476
COL1A1	MXRA5	4433346	4433031	9606.ENSP00000225964	9606.ENSP00000217939	0	0	0	0	0.385	0.082	0	0.147	0.476
COL5A1	LTBP2	4443819	4434987	9606.ENSP00000360882	9606.ENSP00000261978	0	0	0	0	0.23	0.063	0	0.332	0.476
FMO1	CYP4B1	4451610	4443838	9606.ENSP00000481732	9606.ENSP00000360991	0.043	0	0	0	0.064	0.127	0	0.41	0.476
LTBP2	LOX	4434987	4433517	9606.ENSP00000261978	9606.ENSP00000231004	0	0	0	0	0.233	0.064	0	0.329	0.476
MMP1	TNFRSF11B	4439553	4437397	9606.ENSP00000322788	9606.ENSP00000297350	0	0	0	0	0.125	0	0	0.425	0.475
SFTA3	TMC5	4449444	4446522	9606.ENSP00000428331	9606.ENSP00000379531	0	0	0	0	0	0	0	0.475	0.475
GREM1	PDGFRA	4451289	4434540	9606.ENSP00000478319	9606.ENSP00000257290	0	0	0	0	0.084	0	0	0.449	0.474
TNFRSF11B	MMP2	4437397	4433061	9606.ENSP00000297350	9606.ENSP00000219070	0	0	0	0	0.098	0	0	0.441	0.474
LOXL2	POSTN	4445831	4445267	9606.ENSP00000373783	9606.ENSP00000369071	0	0	0	0	0.158	0	0	0.399	0.473
LAMB3	SCEL	4445962	4437869	9606.ENSP00000375778	9606.ENSP00000302579	0	0	0	0	0.146	0	0	0.407	0.472
FRAS1	SALL1	4439842	4434147	9606.ENSP00000326330	9606.ENSP00000251020	0	0	0	0	0.098	0.056	0	0.428	0.47
POSTN	MMP1	4445267	4439553	9606.ENSP00000369071	9606.ENSP00000322788	0	0	0	0	0.153	0	0	0.4	0.47
PDGFRA	COL1A1	4434540	4433346	9606.ENSP00000257290	9606.ENSP00000225964	0	0	0	0	0.169	0.085	0	0.358	0.469
IRX2	POSTN	4445706	4445267	9606.ENSP00000372056	9606.ENSP00000369071	0	0	0	0	0	0	0	0.468	0.468
SLIT2	EPHA4	4449223	4436447	9606.ENSP00000422591	9606.ENSP00000281821	0	0	0	0	0.089	0.123	0	0.387	0.468
SFTA2	SFTPC	4442204	4439043	9606.ENSP00000351989	9606.ENSP00000316152	0	0	0	0	0.128	0	0	0.415	0.468
SFTPC	CLDN18	4439043	4432739	9606.ENSP00000316152	9606.ENSP00000183605	0	0	0	0	0.217	0	0	0.348	0.467
PTGS2	PTX3	4442894	4437211	9606.ENSP00000356438	9606.ENSP00000295927	0	0	0	0	0.151	0	0	0.398	0.467
TBX5	PRRX1	4438546	4433747	9606.ENSP00000309913	9606.ENSP00000239461	0	0	0	0	0.098	0.157	0	0.356	0.467
ASPN	COL1A2	4444584	4437383	9606.ENSP00000364694	9606.ENSP00000297268	0	0	0	0	0.263	0.082	0	0.274	0.466
PTGS2	F3	4442894	4440531	9606.ENSP00000356438	9606.ENSP00000334145	0	0	0	0	0.085	0	0	0.441	0.466
REN	MMP2	4436004	4433061	9606.ENSP00000272190	9606.ENSP00000219070	0	0	0	0	0.051	0	0	0.461	0.466
SFTPA2	SCGB3A2	4443918	4437325	9606.ENSP00000361400	9606.ENSP00000296694	0	0	0	0	0.299	0	0	0.269	0.465
HPGD	PTGIS	4437300	4433877	9606.ENSP00000296522	9606.ENSP00000244043	0	0	0	0	0	0.059	0	0.455	0.465
GATA6	PDGFRA	4435874	4434540	9606.ENSP00000269216	9606.ENSP00000257290	0	0	0	0	0.062	0	0	0.452	0.464
CTHRC1	COL3A1	4440193	4438049	9606.ENSP00000330523	9606.ENSP00000304408	0	0	0	0	0.211	0	0	0.348	0.464
LOXL2	MMP2	4445831	4433061	9606.ENSP00000373783	9606.ENSP00000219070	0	0	0	0	0.201	0	0	0.355	0.463
MUC1	CEACAM6	4451890	4432774	9606.ENSP00000484824	9606.ENSP00000199764	0	0	0	0	0.14	0	0	0.402	0.463
NKX2-1	FOXF1	4441663	4435078	9606.ENSP00000346879	9606.ENSP00000262426	0	0	0	0	0.061	0.111	0	0.409	0.463
FBLN1	MXRA5	4440269	4433031	9606.ENSP00000331544	9606.ENSP00000217939	0	0	0	0	0.178	0.051	0	0.366	0.462
AGTR2	GATA6	4443835	4435874	9606.ENSP00000360973	9606.ENSP00000269216	0	0	0	0	0	0	0	0.462	0.462
SCGN	PPP1R1A	4444978	4434583	9606.ENSP00000367197	9606.ENSP00000257905	0	0	0	0	0.125	0	0	0.411	0.462
TMEM30B	TMEM163	4450326	4436453	9606.ENSP00000450842	9606.ENSP00000281924	0	0	0	0	0	0	0	0.462	0.462
PDZK1	A1CF	4447852	4446414	9606.ENSP00000394485	9606.ENSP00000378868	0	0	0	0	0.097	0	0	0.428	0.461
SCGN	ASPM	4444978	4442873	9606.ENSP00000367197	9606.ENSP00000356379	0	0	0	0	0	0.387	0	0.157	0.461
SLC17A4	SLC3A1	4444965	4434795	9606.ENSP00000367137	9606.ENSP00000260649	0	0	0	0	0.094	0	0	0.429	0.46
COL1A2	PRRX1	4437383	4433747	9606.ENSP00000297268	9606.ENSP00000239461	0	0	0	0	0.352	0	0	0.199	0.459
ZNF385B	ANLN	4447433	4435644	9606.ENSP00000386845	9606.ENSP00000265748	0	0	0	0	0	0	0	0.458	0.458
CYP4B1	CYP2B6	4443838	4439703	9606.ENSP00000360991	9606.ENSP00000324648	0	0	0.442	0.561	0.08	0	0	0.649	0.458
KL	TNFRSF11B	4445327	4437397	9606.ENSP00000369442	9606.ENSP00000297350	0	0	0	0	0	0	0	0.458	0.457
SFTPB	PDPN	4447362	4437078	9606.ENSP00000386346	9606.ENSP00000294489	0	0	0	0	0	0	0	0.457	0.457
KIF26B	SALL1	4447244	4434147	9606.ENSP00000385545	9606.ENSP00000251020	0	0	0	0	0	0	0	0.457	0.457
SFTPD	DCN	4443913	4432629	9606.ENSP00000361366	9606.ENSP00000052754	0	0	0	0	0	0.391	0	0.145	0.457
AGTR2	ADRB1	4443835	4443292	9606.ENSP00000360973	9606.ENSP00000358301	0	0	0	0	0	0	0	0.457	0.457
FBLN1	LAMC2	4440269	4435381	9606.ENSP00000331544	9606.ENSP00000264144	0	0	0	0	0	0.263	0	0.292	0.456
VGLL3	STXBP6	4446809	4439679	9606.ENSP00000381436	9606.ENSP00000324302	0	0	0	0	0	0	0	0.455	0.455
IL6	POSTN	4447254	4445267	9606.ENSP00000385675	9606.ENSP00000369071	0	0	0	0	0.066	0	0	0.44	0.454
PDZK1	AGR3	4447852	4438430	9606.ENSP00000394485	9606.ENSP00000308606	0	0	0	0	0	0	0	0.452	0.452
ETV1	NKX2-1	4448357	4441663	9606.ENSP00000405327	9606.ENSP00000346879	0	0	0	0	0.1	0.051	0	0.409	0.451
ASPN	COL10A1	4444584	4439916	9606.ENSP00000364694	9606.ENSP00000327368	0	0	0	0	0.242	0	0	0.306	0.451
HOPX	SFTPC	4450314	4439043	9606.ENSP00000450527	9606.ENSP00000316152	0	0	0	0	0.076	0	0	0.429	0.449
GATM	SLC6A13	4446582	4440940	9606.ENSP00000379895	9606.ENSP00000339260	0	0	0	0	0.076	0	0	0.427	0.448
MUC1	RAB25	4451890	4442453	9606.ENSP00000484824	9606.ENSP00000354376	0	0	0	0	0.135	0	0	0.388	0.448
GREM1	SFTPD	4451289	4443913	9606.ENSP00000478319	9606.ENSP00000361366	0	0	0	0	0	0	0	0.448	0.448
SST	REN	4436733	4436004	9606.ENSP00000287641	9606.ENSP00000272190	0	0	0	0	0.055	0	0	0.44	0.448
CCL18	MARCO	4451437	4439239	9606.ENSP00000479955	9606.ENSP00000318916	0	0	0	0	0.347	0	0	0.189	0.448
FMO1	CYP2J2	4451610	4443694	9606.ENSP00000481732	9606.ENSP00000360247	0.043	0	0	0	0.05	0.127	0	0.387	0.448
CCL18	CXCL17	4451437	4451030	9606.ENSP00000479955	9606.ENSP00000472467	0	0	0	0	0	0	0	0.447	0.447
C4BPA	FGG	4442800	4440740	9606.ENSP00000356037	9606.ENSP00000336829	0	0	0	0	0.232	0	0	0.309	0.447
SPOCK1	PDE7B	4446351	4438618	9606.ENSP00000378401	9606.ENSP00000310661	0	0	0	0	0.061	0	0	0.435	0.447
PRRX1	COL1A1	4433747	4433346	9606.ENSP00000239461	9606.ENSP00000225964	0	0	0	0	0.299	0	0	0.243	0.447
AGTR2	NTRK2	4443835	4436251	9606.ENSP00000360973	9606.ENSP00000277120	0	0	0	0	0	0.072	0	0.428	0.446
LOX	CCDC80	4433517	4432819	9606.ENSP00000231004	9606.ENSP00000206423	0	0	0	0	0.2	0	0	0.334	0.445
MMP1	LUM	4439553	4435725	9606.ENSP00000322788	9606.ENSP00000266718	0	0	0	0	0.152	0	0	0.373	0.445
IL6	SCGB1A1	4447254	4436279	9606.ENSP00000385675	9606.ENSP00000278282	0	0	0	0	0	0	0	0.445	0.445
MUC4	KRT7	4448901	4440087	9606.ENSP00000417498	9606.ENSP00000329243	0	0	0	0	0.081	0	0	0.421	0.445
PID1	HHIP	4445983	4437307	9606.ENSP00000375907	9606.ENSP00000296575	0	0	0	0	0.049	0	0	0.44	0.444
MMP12	COL1A1	4450601	4433346	9606.ENSP00000458585	9606.ENSP00000225964	0	0	0	0	0.076	0	0	0.423	0.444
LTBP2	COL1A1	4434987	4433346	9606.ENSP00000261978	9606.ENSP00000225964	0	0	0	0	0.23	0.063	0	0.291	0.444
AGTR2	SCGB1A1	4443835	4436279	9606.ENSP00000360973	9606.ENSP00000278282	0	0	0	0	0	0	0	0.443	0.443
MUC1	SCGB1A1	4451890	4436279	9606.ENSP00000484824	9606.ENSP00000278282	0	0	0	0	0	0	0	0.442	0.442
SST	NTRK2	4436733	4436251	9606.ENSP00000287641	9606.ENSP00000277120	0	0	0	0	0.146	0	0	0.373	0.442
ASPN	COL6A3	4444584	4437161	9606.ENSP00000364694	9606.ENSP00000295550	0	0	0	0	0.211	0.082	0	0.292	0.442
ADAMTS12	CTHRC1	4449221	4440193	9606.ENSP00000422554	9606.ENSP00000330523	0	0	0	0	0.123	0	0	0.389	0.441
PDGFD	PTGS2	4446114	4442894	9606.ENSP00000376865	9606.ENSP00000356438	0	0	0	0	0	0	0	0.441	0.441
PCK1	INSR	4439313	4437994	9606.ENSP00000319814	9606.ENSP00000303830	0	0	0	0	0.061	0.054	0	0.421	0.441
CACNA2D2	SCN7A	4448948	4447427	9606.ENSP00000418081	9606.ENSP00000386796	0	0	0	0	0.062	0.193	0	0.32	0.44
IL6	DUOX1	4447254	4439166	9606.ENSP00000385675	9606.ENSP00000317997	0	0	0	0	0	0	0	0.44	0.44
ADRB1	SST	4443292	4436733	9606.ENSP00000358301	9606.ENSP00000287641	0	0	0	0	0	0	0	0.44	0.44
MUC1	CCL18	4451890	4451437	9606.ENSP00000484824	9606.ENSP00000479955	0	0	0	0	0	0	0	0.44	0.44
GATA6	FOXF2	4435874	4434725	9606.ENSP00000269216	9606.ENSP00000259806	0	0	0	0	0.082	0.153	0	0.338	0.44
GREM1	COL3A1	4451289	4438049	9606.ENSP00000478319	9606.ENSP00000304408	0	0	0	0	0.122	0	0	0.389	0.44
PABPC4L	GALNT15	4450701	4441409	9606.ENSP00000463233	9606.ENSP00000344260	0	0	0	0	0	0	0	0.439	0.439
NDNF	AGER	4445259	4444498	9606.ENSP00000369014	9606.ENSP00000364210	0	0	0	0	0	0	0	0.439	0.439
IL6	BCHE	4447254	4435424	9606.ENSP00000385675	9606.ENSP00000264381	0	0	0	0	0	0	0	0.437	0.437
TNFRSF11B	WNT5A	4437397	4435460	9606.ENSP00000297350	9606.ENSP00000264634	0	0	0	0	0.114	0	0	0.39	0.437
KIF26B	DENND2A	4447244	4436199	9606.ENSP00000385545	9606.ENSP00000275884	0	0	0	0	0	0	0	0.436	0.436
AGTR2	HSD11B1	4443835	4442791	9606.ENSP00000360973	9606.ENSP00000355995	0	0	0	0	0	0	0	0.435	0.435
POSTN	ADAM12	4445267	4443148	9606.ENSP00000369071	9606.ENSP00000357668	0	0	0	0	0.214	0	0	0.311	0.435
SFTPC	FOXF1	4439043	4435078	9606.ENSP00000316152	9606.ENSP00000262426	0	0	0	0	0.062	0	0	0.422	0.435
CTHRC1	COL6A3	4440193	4437161	9606.ENSP00000330523	9606.ENSP00000295550	0	0	0	0	0.17	0	0	0.348	0.435
AGR2	CEACAM6	4447695	4432774	9606.ENSP00000391490	9606.ENSP00000199764	0	0	0	0	0.332	0	0	0.189	0.435
FBLN1	LOX	4440269	4433517	9606.ENSP00000331544	9606.ENSP00000231004	0	0	0	0	0.146	0.064	0	0.349	0.434
COL5A1	ADAM12	4443819	4443148	9606.ENSP00000360882	9606.ENSP00000357668	0	0	0	0	0.191	0	0	0.33	0.434
GREM1	SCG5	4451289	4437645	9606.ENSP00000478319	9606.ENSP00000300175	0	0	0	0	0.064	0	0	0.421	0.434
BDNF	NPY1R	4448727	4442512	9606.ENSP00000414303	9606.ENSP00000354652	0	0	0	0	0.064	0	0	0.42	0.434
SCNN1A	HSD11B2	4442340	4439082	9606.ENSP00000353292	9606.ENSP00000316786	0	0	0	0	0.098	0	0	0.397	0.433
F3	REN	4440531	4436004	9606.ENSP00000334145	9606.ENSP00000272190	0	0	0	0	0	0	0	0.433	0.433
HOPX	DCLK1	4450314	4434434	9606.ENSP00000450527	9606.ENSP00000255448	0	0	0	0	0.061	0	0	0.421	0.433
SDR16C5	HOXD4	4438338	4437863	9606.ENSP00000307607	9606.ENSP00000302548	0	0	0	0	0	0.082	0	0.408	0.433
INSR	DCN	4437994	4432629	9606.ENSP00000303830	9606.ENSP00000052754	0	0	0	0	0	0.432	0	0	0.432
SCGN	SLC17A4	4444978	4444965	9606.ENSP00000367197	9606.ENSP00000367137	0	0	0	0	0.068	0.064	0	0.402	0.432
IL6	MAPT	4447254	4441081	9606.ENSP00000385675	9606.ENSP00000340820	0	0	0	0	0	0	0	0.432	0.432
BDNF	SLC17A3	4448727	4446630	9606.ENSP00000414303	9606.ENSP00000380250	0	0	0	0	0.061	0	0	0.42	0.432
AGER	SFTPC	4444498	4439043	9606.ENSP00000364210	9606.ENSP00000316152	0	0	0	0	0.169	0	0	0.345	0.432
SFTPA2	CLDN18	4443918	4432739	9606.ENSP00000361400	9606.ENSP00000183605	0	0	0	0	0.363	0	0	0.146	0.432
COL11A1	DCN	4443457	4432629	9606.ENSP00000359114	9606.ENSP00000052754	0	0	0	0	0.146	0.082	0	0.332	0.431
CCL18	LAMP3	4451437	4435622	9606.ENSP00000479955	9606.ENSP00000265598	0	0	0	0	0.088	0	0	0.402	0.431
LAMA2	COL11A1	4448118	4443457	9606.ENSP00000400365	9606.ENSP00000359114	0	0	0	0	0.088	0	0	0.402	0.431
COLEC12	AQP9	4446989	4433107	9606.ENSP00000383115	9606.ENSP00000219919	0	0	0	0	0	0	0	0.431	0.431
MMP12	COL3A1	4450601	4438049	9606.ENSP00000458585	9606.ENSP00000304408	0	0	0	0	0.085	0	0	0.404	0.431
LUM	PDGFRA	4435725	4434540	9606.ENSP00000266718	9606.ENSP00000257290	0	0	0	0	0.333	0.125	0	0.103	0.431
COL3A1	PDGFRA	4438049	4434540	9606.ENSP00000304408	9606.ENSP00000257290	0	0	0	0	0.233	0.085	0	0.254	0.43
TMEM27	REN	4445373	4436004	9606.ENSP00000369699	9606.ENSP00000272190	0	0	0	0	0	0	0	0.43	0.43
EHF	SCEL	4449763	4437869	9606.ENSP00000435835	9606.ENSP00000302579	0	0	0	0	0.142	0	0	0.362	0.429
SFTPC	CFTR	4439043	4432552	9606.ENSP00000316152	9606.ENSP00000003084	0	0	0	0	0.061	0	0	0.417	0.429
WNT5A	FOXF1	4435460	4435078	9606.ENSP00000264634	9606.ENSP00000262426	0	0	0	0	0.172	0.082	0	0.309	0.429
IL6	COL1A2	4447254	4437383	9606.ENSP00000385675	9606.ENSP00000297268	0	0	0	0	0	0	0	0.429	0.429
AQP4	CFTR	4445746	4432552	9606.ENSP00000372654	9606.ENSP00000003084	0	0	0	0	0	0.079	0	0.404	0.428
COL5A1	LAMC2	4443819	4435381	9606.ENSP00000360882	9606.ENSP00000264144	0	0	0	0	0	0	0	0.428	0.428
IGLL5	BDNF	4449581	4448727	9606.ENSP00000431254	9606.ENSP00000414303	0	0	0	0	0	0.373	0	0.125	0.427
ITGBL1	MXRA5	4444687	4433031	9606.ENSP00000365351	9606.ENSP00000217939	0	0	0	0	0.098	0.062	0	0.378	0.427
SCEL	REN	4437869	4436004	9606.ENSP00000302579	9606.ENSP00000272190	0	0	0	0	0.062	0	0	0.415	0.427
IL6	CFTR	4447254	4432552	9606.ENSP00000385675	9606.ENSP00000003084	0	0	0	0	0	0	0	0.427	0.426
AGER	HHIP	4444498	4437307	9606.ENSP00000364210	9606.ENSP00000296575	0	0	0	0	0	0	0	0.426	0.426
ADAM12	COL1A2	4443148	4437383	9606.ENSP00000357668	9606.ENSP00000297268	0	0	0	0	0.152	0	0	0.35	0.425
LMO3	ETV1	4450055	4448357	9606.ENSP00000442786	9606.ENSP00000405327	0	0	0	0	0.1	0.054	0	0.379	0.425
ITGBL1	LAMC2	4444687	4435381	9606.ENSP00000365351	9606.ENSP00000264144	0	0	0	0	0.062	0.086	0	0.384	0.425
AQP4	MAPT	4445746	4441081	9606.ENSP00000372654	9606.ENSP00000340820	0	0	0	0	0.258	0	0	0.257	0.425
MUC1	MMP2	4451890	4433061	9606.ENSP00000484824	9606.ENSP00000219070	0	0	0	0	0.085	0	0	0.398	0.425
SCGB1A1	CLDN18	4436279	4432739	9606.ENSP00000278282	9606.ENSP00000183605	0	0	0	0	0.309	0	0	0.203	0.425
COLEC12	PDPN	4446989	4437078	9606.ENSP00000383115	9606.ENSP00000294489	0	0	0	0	0.121	0	0	0.37	0.423
CYP2B6	LOX	4439703	4433517	9606.ENSP00000324648	9606.ENSP00000231004	0	0	0	0	0	0	0	0.422	0.422
SFTPB	SCNN1A	4447362	4442340	9606.ENSP00000386346	9606.ENSP00000353292	0	0	0	0	0.061	0	0	0.41	0.422
MMP1	CXCL3	4439553	4437221	9606.ENSP00000322788	9606.ENSP00000296026	0	0	0	0	0.155	0	0	0.343	0.422
WNT5A	FOXF2	4435460	4434725	9606.ENSP00000264634	9606.ENSP00000259806	0	0	0	0	0.187	0.082	0	0.287	0.421
COL11A1	FBLN1	4443457	4440269	9606.ENSP00000359114	9606.ENSP00000331544	0	0	0	0	0.117	0.063	0	0.356	0.421
AQP4	AQP9	4445746	4433107	9606.ENSP00000372654	9606.ENSP00000219919	0	0	0.433	0.645	0	0	0	0.832	0.42
MUC1	NKX2-1	4451890	4441663	9606.ENSP00000484824	9606.ENSP00000346879	0	0	0	0	0	0	0	0.421	0.42
SLC27A2	FABP4	4435783	4434459	9606.ENSP00000267842	9606.ENSP00000256104	0	0	0	0	0	0	0	0.42	0.42
TBX5	WNT5A	4438546	4435460	9606.ENSP00000309913	9606.ENSP00000264634	0	0	0	0	0.065	0.182	0	0.302	0.42
F3	MMP2	4440531	4433061	9606.ENSP00000334145	9606.ENSP00000219070	0	0	0	0	0.061	0	0	0.408	0.42
HSD17B6	IL6	4450358	4447254	9606.ENSP00000451406	9606.ENSP00000385675	0	0	0	0	0	0	0	0.42	0.42
ADAMTS12	COL3A1	4449221	4438049	9606.ENSP00000422554	9606.ENSP00000304408	0	0	0	0	0.213	0.064	0	0.275	0.419
SFTPA2	SFTA2	4443918	4442204	9606.ENSP00000361400	9606.ENSP00000351989	0	0	0	0	0.155	0	0	0.341	0.419
LOXL2	CCDC80	4445831	4432819	9606.ENSP00000373783	9606.ENSP00000206423	0	0	0	0	0.131	0	0	0.357	0.418
EGFL6	AGER	4445422	4444498	9606.ENSP00000369976	9606.ENSP00000364210	0	0	0	0	0	0	0	0.418	0.418
AGER	PTGS2	4444498	4442894	9606.ENSP00000364210	9606.ENSP00000356438	0	0	0	0	0	0	0	0.418	0.418
ADAM12	COL6A3	4443148	4437161	9606.ENSP00000357668	9606.ENSP00000295550	0	0	0	0	0.161	0	0	0.334	0.418
SCGN	SCG5	4444978	4437645	9606.ENSP00000367197	9606.ENSP00000300175	0	0	0	0	0.161	0	0	0.335	0.418
SFTPD	NPY1R	4443913	4442512	9606.ENSP00000361366	9606.ENSP00000354652	0	0	0	0	0	0	0	0.419	0.418
COL5A1	MXRA5	4443819	4433031	9606.ENSP00000360882	9606.ENSP00000217939	0	0	0	0	0.335	0.082	0	0.123	0.417
POSTN	PDGFRA	4445267	4434540	9606.ENSP00000369071	9606.ENSP00000257290	0	0	0	0	0.23	0	0	0.273	0.417
PAPSS2	EFHD1	4448399	4435370	9606.ENSP00000406157	9606.ENSP00000264059	0	0	0	0	0	0	0	0.417	0.417
BDNF	AQP4	4448727	4445746	9606.ENSP00000414303	9606.ENSP00000372654	0	0	0	0	0	0	0	0.416	0.416
PDGFRA	PRRX1	4434540	4433747	9606.ENSP00000257290	9606.ENSP00000239461	0	0	0	0	0.292	0.053	0	0.198	0.416
KIAA1324L	SYNPO2	4448691	4438186	9606.ENSP00000413445	9606.ENSP00000306015	0	0	0	0	0	0	0	0.416	0.416
CAPN8	MAPT	4442754	4441081	9606.ENSP00000355837	9606.ENSP00000340820	0	0	0	0	0	0	0	0.415	0.415
COL3A1	WNT5A	4438049	4435460	9606.ENSP00000304408	9606.ENSP00000264634	0	0	0	0	0.213	0	0	0.288	0.415
CTHRC1	WNT5A	4440193	4435460	9606.ENSP00000330523	9606.ENSP00000264634	0	0	0	0	0.106	0	0	0.373	0.415
HSD11B1	SCNN1A	4442791	4442340	9606.ENSP00000355995	9606.ENSP00000353292	0	0	0	0	0.063	0	0	0.4	0.414
AQP4	ADAM12	4445746	4443148	9606.ENSP00000372654	9606.ENSP00000357668	0	0	0	0	0	0	0	0.414	0.414
AREG	ADAM12	4446446	4443148	9606.ENSP00000379097	9606.ENSP00000357668	0	0	0	0	0	0	0	0.415	0.414
GATM	GIG25	4446582	4446103	9606.ENSP00000379895	9606.ENSP00000376793	0	0	0	0	0.064	0	0	0.4	0.414
LAMA2	DCN	4448118	4432629	9606.ENSP00000400365	9606.ENSP00000052754	0	0	0	0	0.23	0.07	0	0.247	0.413
COL11A1	SERPINF1	4443457	4434379	9606.ENSP00000359114	9606.ENSP00000254722	0	0	0	0	0.085	0.185	0	0.276	0.413
IL6	SST	4447254	4436733	9606.ENSP00000385675	9606.ENSP00000287641	0	0	0	0	0	0	0	0.412	0.412
COL11A1	MXRA5	4443457	4433031	9606.ENSP00000359114	9606.ENSP00000217939	0	0	0	0	0.147	0.082	0	0.31	0.412
CYP4B1	CYP2J2	4443838	4443694	9606.ENSP00000360991	9606.ENSP00000360247	0	0	0.438	0.591	0.063	0	0	0.615	0.412
SLC34A2	SFTPA2	4445639	4443918	9606.ENSP00000371483	9606.ENSP00000361400	0	0	0	0	0.287	0	0	0.209	0.412
IL6	COL3A1	4447254	4438049	9606.ENSP00000385675	9606.ENSP00000304408	0	0	0	0	0.063	0	0	0.398	0.411
BDNF	MMP2	4448727	4433061	9606.ENSP00000414303	9606.ENSP00000219070	0	0	0	0	0.06	0	0	0.399	0.41
FBLN1	COL6A3	4440269	4437161	9606.ENSP00000331544	9606.ENSP00000295550	0	0	0	0	0.157	0.063	0	0.313	0.41
COL6A3	CCDC80	4437161	4432819	9606.ENSP00000295550	9606.ENSP00000206423	0	0	0	0	0.282	0	0	0.212	0.41
ADAM12	COL1A1	4443148	4433346	9606.ENSP00000357668	9606.ENSP00000225964	0	0	0	0	0.181	0	0	0.309	0.41
LUM	SERPINF1	4435725	4434379	9606.ENSP00000266718	9606.ENSP00000254722	0	0	0	0	0.171	0	0	0.317	0.409
BCL2	WIF1	4446777	4436681	9606.ENSP00000381185	9606.ENSP00000286574	0	0	0	0	0	0	0	0.409	0.409
GREM1	WNT5A	4451289	4435460	9606.ENSP00000478319	9606.ENSP00000264634	0	0	0	0	0.069	0	0	0.39	0.408
SLIT2	BDNF	4449223	4448727	9606.ENSP00000422591	9606.ENSP00000414303	0	0	0	0	0.083	0.094	0	0.345	0.408
GATA6	WNT5A	4435874	4435460	9606.ENSP00000269216	9606.ENSP00000264634	0	0	0	0	0.09	0.084	0	0.347	0.408
LAMA2	POSTN	4448118	4445267	9606.ENSP00000400365	9606.ENSP00000369071	0	0	0	0	0.193	0	0	0.296	0.408
COLEC12	COL1A2	4446989	4437383	9606.ENSP00000383115	9606.ENSP00000297268	0	0	0	0	0.379	0	0	0.085	0.408
MUC1	PTGS2	4451890	4442894	9606.ENSP00000484824	9606.ENSP00000356438	0	0	0	0	0.064	0	0	0.393	0.408
AGER	BBOX1	4444498	4435209	9606.ENSP00000364210	9606.ENSP00000263182	0	0	0	0	0	0	0	0.407	0.407
CYP2B6	AQP9	4439703	4433107	9606.ENSP00000324648	9606.ENSP00000219919	0	0	0	0	0.062	0.05	0	0.388	0.407
POSTN	MXRA5	4445267	4433031	9606.ENSP00000369071	9606.ENSP00000217939	0	0	0	0	0.351	0	0	0.122	0.406
FABP4	LOX	4434459	4433517	9606.ENSP00000256104	9606.ENSP00000231004	0	0	0	0	0.061	0	0	0.394	0.406
GIG25	FGG	4446103	4440740	9606.ENSP00000376793	9606.ENSP00000336829	0	0	0	0	0.153	0	0	0.327	0.406
LIN7A	KCNAB1	4450231	4449075	9606.ENSP00000447488	9606.ENSP00000419952	0	0	0	0	0	0	0	0.405	0.405
LUM	PRRX1	4435725	4433747	9606.ENSP00000266718	9606.ENSP00000239461	0	0	0	0	0.347	0.057	0	0.11	0.404
FGG	SFTPC	4440740	4439043	9606.ENSP00000336829	9606.ENSP00000316152	0	0	0	0	0	0	0	0.404	0.404
FBLN1	ISLR	4440269	4434109	9606.ENSP00000331544	9606.ENSP00000249842	0	0	0	0	0.19	0.051	0	0.286	0.404
MMP2	MXRA5	4433061	4433031	9606.ENSP00000219070	9606.ENSP00000217939	0	0	0	0	0.346	0	0	0.127	0.404
ISLR	COL1A1	4434109	4433346	9606.ENSP00000249842	9606.ENSP00000225964	0	0	0	0	0.348	0.082	0	0.084	0.404
CCL18	CCL8	4451437	4446293	9606.ENSP00000479955	9606.ENSP00000378118	0	0	0	0.806	0.334	0	0	0.557	0.403
SFTPB	CLDN18	4447362	4432739	9606.ENSP00000386346	9606.ENSP00000183605	0	0	0	0	0.188	0	0	0.296	0.403
BCL2	WNT5A	4446777	4435460	9606.ENSP00000381185	9606.ENSP00000264634	0	0	0	0	0	0	0	0.402	0.402
PDGFRL	ROR2	4450111	4444612	9606.ENSP00000444211	9606.ENSP00000364860	0	0	0	0	0	0.304	0	0.177	0.402
FMO1	PAPSS2	4451610	4448399	9606.ENSP00000481732	9606.ENSP00000406157	0	0	0	0	0.062	0	0	0.389	0.402
PLN	TBX5	4442014	4438546	9606.ENSP00000350132	9606.ENSP00000309913	0	0	0	0	0.141	0	0	0.333	0.402
HOPX	TBX5	4450314	4438546	9606.ENSP00000450527	9606.ENSP00000309913	0	0	0	0	0	0.157	0	0.319	0.401
LAMA2	COL1A2	4448118	4437383	9606.ENSP00000400365	9606.ENSP00000297268	0	0	0	0	0.159	0	0	0.317	0.401
SCG5	CLDN18	4437645	4432739	9606.ENSP00000300175	9606.ENSP00000183605	0	0	0	0	0	0	0	0.401	0.401
SLC34A2	SCGB1A1	4445639	4436279	9606.ENSP00000371483	9606.ENSP00000278282	0	0	0	0	0.325	0	0	0.148	0.401
SCG5	SST	4437645	4436733	9606.ENSP00000300175	9606.ENSP00000287641	0	0	0	0	0.183	0	0	0.297	0.401
C4BPA	HP	4442800	4441808	9606.ENSP00000356037	9606.ENSP00000348170	0	0	0	0	0.177	0	0	0.3	0.4
KRT7	PDPN	4440087	4437078	9606.ENSP00000329243	9606.ENSP00000294489	0	0	0	0	0	0	0	0.4	0.4
AGR2	AZGP1	4447695	4436962	9606.ENSP00000391490	9606.ENSP00000292401	0	0	0	0	0.152	0	0	0.321	0.4
SEMA3C	WNT5A	4435592	4435460	9606.ENSP00000265361	9606.ENSP00000264634	0	0	0	0	0.1	0	0	0.361	0.4
ITGBL1	COL6A3	4444687	4437161	9606.ENSP00000365351	9606.ENSP00000295550	0	0	0	0	0.172	0	0	0.305	0.4
AGR2	SFN	4447695	4441103	9606.ENSP00000391490	9606.ENSP00000340989	0	0	0	0	0.213	0	0	0.269	0.4

## Sheet: shared_DEGs_PPI
#node1	node2	node1_string_internal_id	node2_string_internal_id	node1_external_id	node2_external_id	neighborhood_on_chromosome	gene_fusion	phylogenetic_cooccurrence	homology	coexpression	experimentally_determined_interaction	database_annotated	automated_textmining	combined_score
COL1A2	COL1A1	4437383	4433346	9606.ENSP00000297268	9606.ENSP00000225964	0	0	0.443	0.958	0.991	0.454	0.9	0.948	0.999
COL1A2	LUM	4437383	4435725	9606.ENSP00000297268	9606.ENSP00000266718	0	0	0	0	0.875	0.405	0.9	0.515	0.995
COL3A1	COL1A2	4438049	4437383	9606.ENSP00000304408	9606.ENSP00000297268	0	0	0.44	0.93	0.946	0.109	0.9	0.859	0.995
COL3A1	COL1A1	4438049	4433346	9606.ENSP00000304408	9606.ENSP00000225964	0	0	0.439	0.951	0.944	0	0.9	0.901	0.994
COL1A2	COL6A3	4437383	4437161	9606.ENSP00000297268	9606.ENSP00000295550	0	0	0	0.563	0.839	0	0.9	0.677	0.988
COL5A1	COL1A1	4443819	4433346	9606.ENSP00000360882	9606.ENSP00000225964	0	0	0.42	0.85	0.772	0.361	0.9	0.774	0.986
COL3A1	COL6A3	4438049	4437161	9606.ENSP00000304408	9606.ENSP00000295550	0	0	0	0.571	0.802	0	0.9	0.72	0.985
COL5A1	COL1A2	4443819	4437383	9606.ENSP00000360882	9606.ENSP00000297268	0	0	0.426	0.84	0.726	0.406	0.9	0.715	0.985
COL6A3	COL1A1	4437161	4433346	9606.ENSP00000295550	9606.ENSP00000225964	0	0	0	0.574	0.77	0	0.9	0.677	0.982
COL3A1	LUM	4438049	4435725	9606.ENSP00000304408	9606.ENSP00000266718	0	0	0	0	0.834	0.082	0.72	0.547	0.978
COL1A2	DCN	4437383	4432629	9606.ENSP00000297268	9606.ENSP00000052754	0	0	0	0	0.91	0.405	0	0.556	0.974
COL5A1	COL6A3	4443819	4437161	9606.ENSP00000360882	9606.ENSP00000295550	0	0	0	0.561	0.492	0.361	0.9	0.653	0.974
COL5A1	COL3A1	4443819	4438049	9606.ENSP00000360882	9606.ENSP00000304408	0	0	0.401	0.841	0.642	0	0.9	0.803	0.969
LUM	COL1A1	4435725	4433346	9606.ENSP00000266718	9606.ENSP00000225964	0	0	0	0	0.764	0.082	0.72	0.535	0.968
COL1A1	DCN	4433346	4432629	9606.ENSP00000225964	9606.ENSP00000052754	0	0	0	0	0.868	0.405	0	0.61	0.966
LUM	DCN	4435725	4432629	9606.ENSP00000266718	9606.ENSP00000052754	0	0	0.445	0.736	0.914	0	0	0.894	0.941
COL3A1	DCN	4438049	4432629	9606.ENSP00000304408	9606.ENSP00000052754	0	0	0	0	0.826	0.082	0	0.571	0.925
POSTN	COL3A1	4445267	4438049	9606.ENSP00000369071	9606.ENSP00000304408	0	0	0	0	0.798	0	0	0.561	0.907
COL5A1	LUM	4443819	4435725	9606.ENSP00000360882	9606.ENSP00000266718	0	0	0	0	0.379	0.082	0.72	0.449	0.9
POSTN	DCN	4445267	4432629	9606.ENSP00000369071	9606.ENSP00000052754	0	0	0	0	0.64	0	0	0.726	0.897
POSTN	COL1A2	4445267	4437383	9606.ENSP00000369071	9606.ENSP00000297268	0	0	0	0	0.737	0	0	0.534	0.872
POSTN	COL1A1	4445267	4433346	9606.ENSP00000369071	9606.ENSP00000225964	0	0	0	0	0.663	0	0	0.613	0.864
COL6A3	DCN	4437161	4432629	9606.ENSP00000295550	9606.ENSP00000052754	0	0	0	0	0.577	0.082	0.36	0.45	0.845
POSTN	LUM	4445267	4435725	9606.ENSP00000369071	9606.ENSP00000266718	0	0	0	0	0.594	0	0	0.511	0.792
COL6A3	LUM	4437161	4435725	9606.ENSP00000295550	9606.ENSP00000266718	0	0	0	0	0.585	0.082	0	0.498	0.792
POSTN	COL6A3	4445267	4437161	9606.ENSP00000369071	9606.ENSP00000295550	0	0	0	0	0.587	0	0	0.472	0.773
COL5A1	DCN	4443819	4432629	9606.ENSP00000360882	9606.ENSP00000052754	0	0	0	0	0.204	0.405	0	0.418	0.7
FBLN1	COL1A1	4440269	4433346	9606.ENSP00000331544	9606.ENSP00000225964	0	0	0	0	0.436	0.063	0	0.396	0.653
POSTN	COL5A1	4445267	4443819	9606.ENSP00000369071	9606.ENSP00000360882	0	0	0	0	0.359	0	0	0.459	0.638
COL1A2	MXRA5	4437383	4433031	9606.ENSP00000297268	9606.ENSP00000217939	0	0	0	0	0.533	0.082	0	0.196	0.625
COL3A1	MXRA5	4438049	4433031	9606.ENSP00000304408	9606.ENSP00000217939	0	0	0	0	0.543	0.082	0	0.15	0.612
FBLN1	DCN	4440269	4432629	9606.ENSP00000331544	9606.ENSP00000052754	0	0	0	0	0.283	0.051	0	0.47	0.607
HSD11B2	REN	4439082	4436004	9606.ENSP00000316786	9606.ENSP00000272190	0	0	0	0	0	0	0	0.589	0.589
POSTN	CTHRC1	4445267	4440193	9606.ENSP00000369071	9606.ENSP00000330523	0	0	0	0	0.256	0	0	0.423	0.553
FBLN1	LUM	4440269	4435725	9606.ENSP00000331544	9606.ENSP00000266718	0	0	0	0	0.21	0.051	0	0.429	0.534
FBLN1	COL3A1	4440269	4438049	9606.ENSP00000331544	9606.ENSP00000304408	0	0	0	0	0.249	0.063	0	0.387	0.531
CTHRC1	COL1A1	4440193	4433346	9606.ENSP00000330523	9606.ENSP00000225964	0	0	0	0	0.214	0	0	0.413	0.518
FBLN1	COL1A2	4440269	4437383	9606.ENSP00000331544	9606.ENSP00000297268	0	0	0	0	0.362	0.063	0	0.25	0.512
PDGFRL	DCN	4450111	4432629	9606.ENSP00000444211	9606.ENSP00000052754	0	0	0	0	0.158	0.412	0	0.073	0.501
CTHRC1	COL1A2	4440193	4437383	9606.ENSP00000330523	9606.ENSP00000297268	0	0	0	0	0.328	0	0	0.285	0.499
POSTN	PRRX1	4445267	4433747	9606.ENSP00000369071	9606.ENSP00000239461	0	0	0	0	0.346	0	0	0.261	0.496
POSTN	FBLN1	4445267	4440269	9606.ENSP00000369071	9606.ENSP00000331544	0	0	0	0	0.141	0	0	0.427	0.486
COL5A1	FBLN1	4443819	4440269	9606.ENSP00000360882	9606.ENSP00000331544	0	0	0	0	0.181	0.063	0	0.381	0.484
COL3A1	PRRX1	4438049	4433747	9606.ENSP00000304408	9606.ENSP00000239461	0	0	0	0	0.346	0	0	0.234	0.478
COL1A1	MXRA5	4433346	4433031	9606.ENSP00000225964	9606.ENSP00000217939	0	0	0	0	0.385	0.082	0	0.147	0.476
CTHRC1	COL3A1	4440193	4438049	9606.ENSP00000330523	9606.ENSP00000304408	0	0	0	0	0.211	0	0	0.348	0.464
FBLN1	MXRA5	4440269	4433031	9606.ENSP00000331544	9606.ENSP00000217939	0	0	0	0	0.178	0.051	0	0.366	0.462
COL1A2	PRRX1	4437383	4433747	9606.ENSP00000297268	9606.ENSP00000239461	0	0	0	0	0.352	0	0	0.199	0.459
PRRX1	COL1A1	4433747	4433346	9606.ENSP00000239461	9606.ENSP00000225964	0	0	0	0	0.299	0	0	0.243	0.447
CTHRC1	COL6A3	4440193	4437161	9606.ENSP00000330523	9606.ENSP00000295550	0	0	0	0	0.17	0	0	0.348	0.435
COL5A1	MXRA5	4443819	4433031	9606.ENSP00000360882	9606.ENSP00000217939	0	0	0	0	0.335	0.082	0	0.123	0.417
FBLN1	COL6A3	4440269	4437161	9606.ENSP00000331544	9606.ENSP00000295550	0	0	0	0	0.157	0.063	0	0.313	0.41
POSTN	MXRA5	4445267	4433031	9606.ENSP00000369071	9606.ENSP00000217939	0	0	0	0	0.351	0	0	0.122	0.406
LUM	PRRX1	4435725	4433747	9606.ENSP00000266718	9606.ENSP00000239461	0	0	0	0	0.347	0.057	0	0.11	0.404
