# Supplementary material for: Identification of a Metastasis-Associated Gene Signature of Clear Cell Renal Cell Carcinoma
Source: Front Genet. 2021 Feb 4;11:603455. doi: 10.3389/fgene.2020.603455 (PMC7889952; doi:10.3389/fgene.2020.603455)
Supplement: Supplementary file 3 [file Table_3.XLSX]

## Sheet: shared_DEGs_KEGG
Category	Term	Count	%	PValue	Genes	List Total	Pop Hits	Pop Total	Fold Enrichment	Bonferroni	Benjamini	FDR
KEGG_PATHWAY	hsa04512:ECM-receptor interaction	5	25	4.73088e-06	COL3A1, COL6A3, COL1A2, COL1A1, COL5A1	11	87	6879	35.9404	9.46133e-05	9.46133e-05	0.00360058
KEGG_PATHWAY	hsa04974:Protein digestion and absorption	5	25	4.95267e-06	COL3A1, COL6A3, COL1A2, COL1A1, COL5A1	11	88	6879	35.532	9.90488e-05	4.95256e-05	0.00376938
KEGG_PATHWAY	hsa04611:Platelet activation	5	25	2.34209e-05	FGG, COL3A1, COL1A2, COL1A1, COL5A1	11	130	6879	24.0524	0.000468315	0.000156129	0.0178241
KEGG_PATHWAY	hsa04510:Focal adhesion	5	25	0.000142365	COL3A1, COL6A3, COL1A2, COL1A1, COL5A1	11	206	6879	15.1787	0.00284345	0.000711622	0.108302
KEGG_PATHWAY	hsa05146:Amoebiasis	4	20	0.000394496	COL3A1, COL1A2, COL1A1, COL5A1	11	106	6879	23.5986	0.00786042	0.00157705	0.299856
KEGG_PATHWAY	hsa04151:PI3K-Akt signaling pathway	5	25	0.00102595	COL3A1, COL6A3, COL1A2, COL1A1, COL5A1	11	345	6879	9.06324	0.0203203	0.00341575	0.778201

## Sheet: shared_DEGs_GO_BP
Category	Term	Count	%	PValue	Genes
GOTERM_BP_DIRECT	GO:0030198~extracellular matrix organization	10	50	1.48574e-13	FBLN1, FGG, LUM, COL3A1, COL6A3, COL1A2, POSTN, COL1A1, DCN, COL5A1
GOTERM_BP_DIRECT	GO:0030199~collagen fibril organization	5	25	7.42457e-08	LUM, COL3A1, COL1A2, COL1A1, COL5A1
GOTERM_BP_DIRECT	GO:0030574~collagen catabolic process	5	25	5.64037e-07	COL3A1, COL6A3, COL1A2, COL1A1, COL5A1
GOTERM_BP_DIRECT	GO:0030168~platelet activation	4	20	0.000236882	FGG, COL3A1, COL1A2, COL1A1
GOTERM_BP_DIRECT	GO:0001501~skeletal system development	4	20	0.000396313	COL3A1, COL1A2, POSTN, COL1A1
GOTERM_BP_DIRECT	GO:0001568~blood vessel development	3	15	0.000745707	COL1A2, COL1A1, COL5A1
GOTERM_BP_DIRECT	GO:0071230~cellular response to amino acid stimulus	3	15	0.00114014	COL3A1, COL1A2, COL1A1
GOTERM_BP_DIRECT	GO:0009612~response to mechanical stimulus	3	15	0.00179092	COL3A1, POSTN, DCN
GOTERM_BP_DIRECT	GO:0032355~response to estradiol	3	15	0.00420021	POSTN, COL1A1, GJB2
GOTERM_BP_DIRECT	GO:0072378~blood coagulation, fibrin clot formation	2	10	0.00428125	FBLN1, FGG
GOTERM_BP_DIRECT	GO:0032964~collagen biosynthetic process	2	10	0.00641538	COL1A1, COL5A1
GOTERM_BP_DIRECT	GO:0043589~skin morphogenesis	2	10	0.00960847	COL1A2, COL1A1
GOTERM_BP_DIRECT	GO:0007155~cell adhesion	4	20	0.0121977	COL6A3, POSTN, COL1A1, COL5A1
GOTERM_BP_DIRECT	GO:0043206~extracellular fibril organization	2	10	0.0127919	COL3A1, COL5A1
GOTERM_BP_DIRECT	GO:1900025~negative regulation of substrate adhesion-dependent cell spreading	2	10	0.0138509	FBLN1, POSTN
GOTERM_BP_DIRECT	GO:0070208~protein heterotrimerization	2	10	0.0149088	COL1A2, COL1A1
GOTERM_BP_DIRECT	GO:0050776~regulation of immune response	3	15	0.0152927	COL3A1, COL1A2, COL1A1
GOTERM_BP_DIRECT	GO:0007596~blood coagulation	3	15	0.0162823	FGG, COL1A2, COL1A1
GOTERM_BP_DIRECT	GO:0044344~cellular response to fibroblast growth factor stimulus	2	10	0.0316902	POSTN, COL1A1
GOTERM_BP_DIRECT	GO:0043588~skin development	2	10	0.0358432	COL3A1, COL5A1
GOTERM_BP_DIRECT	GO:0051591~response to cAMP	2	10	0.0482015	REN, COL1A1
GOTERM_BP_DIRECT	GO:0071560~cellular response to transforming growth factor beta stimulus	2	10	0.0512676	POSTN, COL1A1
GOTERM_BP_DIRECT	GO:0051216~cartilage development	2	10	0.0614207	LUM, PRRX1
GOTERM_BP_DIRECT	GO:0008217~regulation of blood pressure	2	10	0.0674632	REN, COL1A2
GOTERM_BP_DIRECT	GO:0042060~wound healing	2	10	0.0824092	COL3A1, DCN
GOTERM_BP_DIRECT	GO:0001822~kidney development	2	10	0.088324	REN, DCN
GOTERM_BP_DIRECT	GO:0007160~cell-matrix adhesion	2	10	0.0922471	FGG, COL3A1
GOTERM_BP_DIRECT	GO:0007179~transforming growth factor beta receptor signaling pathway	2	10	0.0942027	COL3A1, COL1A2

## Sheet: shared_DEGs_GO_CC
Category	Term	Count	%	PValue	Genes
GOTERM_CC_DIRECT	GO:0031012~extracellular matrix	9	45	2.85277e-10	FBLN1, LUM, COL3A1, COL6A3, COL1A2, POSTN, COL1A1, DCN, COL5A1
GOTERM_CC_DIRECT	GO:0005615~extracellular space	12	60	1.50132e-08	CTHRC1, FBLN1, FGG, SPINK13, REN, LUM, COL3A1, COL6A3, COL1A2, POSTN, COL1A1, DCN
GOTERM_CC_DIRECT	GO:0005581~collagen trimer	6	30	3.23025e-08	CTHRC1, COL3A1, COL6A3, COL1A2, COL1A1, COL5A1
GOTERM_CC_DIRECT	GO:0005576~extracellular region	12	60	9.59343e-08	FBLN1, FGG, REN, LUM, PDGFRL, COL3A1, COL6A3, COL1A2, SCG5, COL1A1, DCN, COL5A1
GOTERM_CC_DIRECT	GO:0005578~proteinaceous extracellular matrix	7	35	2.2099e-07	CTHRC1, FBLN1, LUM, COL6A3, COL1A2, POSTN, COL5A1
GOTERM_CC_DIRECT	GO:0005788~endoplasmic reticulum lumen	5	25	4.08903e-05	COL3A1, COL6A3, COL1A2, COL1A1, COL5A1
GOTERM_CC_DIRECT	GO:0005584~collagen type I trimer	2	10	0.00208413	COL1A2, COL1A1
GOTERM_CC_DIRECT	GO:0005589~collagen type VI trimer	2	10	0.00312466	COL6A3, DCN
GOTERM_CC_DIRECT	GO:0005577~fibrinogen complex	2	10	0.00934624	FBLN1, FGG
GOTERM_CC_DIRECT	GO:0070062~extracellular exosome	7	35	0.0601905	FBLN1, FGG, LUM, COL6A3, COL1A2, MXRA5, COL5A1
GOTERM_CC_DIRECT	GO:0030141~secretory granule	2	10	0.0744308	SCG5, COL1A1
GOTERM_CC_DIRECT	GO:0005604~basement membrane	2	10	0.0792658	FBLN1, COL5A1
GOTERM_CC_DIRECT	GO:0043202~lysosomal lumen	2	10	0.0850361	LUM, DCN
GOTERM_CC_DIRECT	GO:0005796~Golgi lumen	2	10	0.0955263	LUM, DCN

## Sheet: shared_DEGs_GO_MF
Category	Term	Count	%	PValue	Genes
GOTERM_MF_DIRECT	GO:0005201~extracellular matrix structural constituent	6	30	6.96452e-09	FBLN1, LUM, COL3A1, COL1A2, COL1A1, COL5A1
GOTERM_MF_DIRECT	GO:0048407~platelet-derived growth factor binding	4	20	1.67067e-07	COL3A1, COL1A2, COL1A1, COL5A1
GOTERM_MF_DIRECT	GO:0005178~integrin binding	3	15	0.00549436	FBLN1, COL3A1, COL5A1
GOTERM_MF_DIRECT	GO:0046872~metal ion binding	7	35	0.0168968	FGG, OGDHL, COL3A1, COL1A2, POSTN, COL1A1, COL5A1
GOTERM_MF_DIRECT	GO:0046332~SMAD binding	2	10	0.0448931	COL3A1, COL1A2
GOTERM_MF_DIRECT	GO:0005518~collagen binding	2	10	0.0621109	LUM, DCN
GOTERM_MF_DIRECT	GO:0050839~cell adhesion molecule binding	2	10	0.0641171	FGG, POSTN
GOTERM_MF_DIRECT	GO:0030674~protein binding, bridging	2	10	0.0790353	FGG, COL1A2
GOTERM_MF_DIRECT	GO:0004867~serine-type endopeptidase inhibitor activity	2	10	0.098577	SPINK13, COL6A3
